# Supplementary material for: Industrial and agricultural chemicals exhibit antimicrobial activity against human gut bacteria in vitro
Source: Nat Microbiol. 2025 Nov 26;10(12):3107–21. doi: 10.1038/s41564-025-02182-6 (PMC12669032; doi:10.1038/s41564-025-02182-6)
Supplement: Supplementary file 4 — Statistical source data. [file 41564_2025_2182_MOESM4_ESM.xlsx]

## Sheet: Inventory of Source Data
Figure Source Data
Industrial and agricultural chemicals exhibit antimicrobial activity against human gut bacteria
Indra Roux, Anna E. Lindell, Anne Grießhammer, Tom Smith, Shagun Krishna, Rui Guan, Deniz Rad, Luisa Faria, Sonja Blasche, Kaustubh R. Patil, Nicole C. Kleinstreuer, Lisa Maier, Stephan Kamrad, Kiran R. Patil
Inventory of source data
Figure	Source data file location	Source Data location name (tab or link)
Fig. 1	Source Data File and Supplementary Data File	b. Supplementary Data 3 (and metadata from Supp Data 1-2). c. Source Data Figure 1C. d. Source Data Figure 1D e. Source Data Figure 1E f. Supplementary Data 4.
Fig. 2	Source Data File and Supplementary Data File	a. Source Data Figure 2A b. Source Data Figure 2B c. Source Data Figure 2C e. Supplementary Data 3 f. Supplementary Data 5 g. Source Data Figure 2G. h. Source Data Figure 2H
Fig. 3	Supplementary Data File, Source Data File and Github	a. Supplementary Data 1 and additional data at https://github.com/MRCToxBioinformatics/Compound_bacteria_screen_chemical_space b. Source Data Figure 3B d. Source Data Figure 3D and https://github.com/yeastbeast/PesticideToxicityPrediction/
Fig. 4	Supplementary Data File, Source Data File and Mendeley Data	a. Input files for TRANSIT genome viewer at Mendeley Data, V1, doi: 10.17632/g7hy84t2r6.1 folder TnBarSeq_Pm_TRANSIT_input b. Source Data Figure 4B c. Source Data Figure 4C d. Supplementary Data 8 e. Supplementary Data 6 f. Supplementary Data 9 g. Source Data Figure 4G and Input files for TRANSIT genome viewer at Mendeley Data, V1, doi: 10.17632/g7hy84t2r6.1 folder TnBarSeq_Pm_TRANSIT_input h. So…
Extended Data Fig 1	Source Data File and Supplementary Data File	a. Supplementary Data 1 b. Source Data Extended Data Fig1B c. Supplementary Data 4 d. Supplementary Data 4
Extended Data Fig. 2	Source Data File and Supplementary Data File	a. Source Data Extended Data Fig2A b. Supplementary Data 1-3
Extended Data Fig. 3	Github	a-d Data and code at https://github.com/yeastbeast/PesticideToxicityPrediction/
Extended Data Fig. 4	Source Data File, Supplementary Data File and Mendeley Data	a. Supplementary Data 6 b. Source Data Extended Data Fig4B c. Supplementary Data 6 d. Source Data Extended Data Fig4D e. Input files for TRANSIT genome viewer at Mendeley Data, V1, doi: 10.17632/g7hy84t2r6.1 folder TnBarSeq_Pm_TRANSIT_input
Extended Data Fig. 5	Supplementary Data File, Source Data Tables File , Source Data PDF file	a. Uncropped gels at source data pdf file b. Uncropped gels at source data pdf file c. Source Data Extended Data Fig5C d. Source Data Extended Data Fig 5D e. Supplementary Data 11 f. Supplementary Data 11
Extended Data Fig. 6	Source Data File and Supplementary Data File	a. Source Data Extended Data Fig6A b. Supplementary Data 9 c. Source Data Extended Data Fig6C d. Source Data Extended Data Fig6D e. Supplementary Data 11 f. Supplementary Data 11
Extended Data Fig. 7	Supplementary Data File	Supplementary Data 12
Additional raw data:
Growth curves, LC-MS2 raw data, TnBarSeq mapped files used for TRANSIT, as well as associated processing scripts and intermediate files are available via Mendeley Data DOI: 10.17632/g7hy84t2r6.
Additional data and scripts:
https://github.com/MRCToxBioinformatics/Compound_bacteria_screen_chemical_space
https://github.com/yeastbeast/PesticideToxicityPrediction
https://github.com/I-Roux/Pollutant-chemical-genetics

## Sheet: Source Data Figure 1C
Source Data Figure 1C. Number of bacterial strains which were growth inhibition hits per xenobiotic chemical
Compound	number_of_hits
HEXACHLOROPHENE	20
CLOSANTEL	19
TBBPA (3,3,5,5-TETRABROMOBISPHENOL A)	19
DICHLOROPHEN	18
FENAZAFLOR	18
CHLORDECON; KEPONE	17
DINOCAP (MIXTURE OF ISOMERS)	15
GUAZATINE ACETATE SALT	15
FENTIN CHLORIDE	14
FENTIN HYDROXIDE	14
IMINOCTADINE TRIACETATE	14
NICLOSAMIDE MONOHYDRATE	14
BROMADIOLON	13
EMAMECTIN BENZOATE	13
BISPHENOL AF	12
BRODIFACOUM	12
C12-C14-ALKYL(ETHYLBENZYL)DIMETHYLAMMONI	12
FLOCOUMAFEN (MIXTURE OF ISOMERS)	12
PENTACHLORPHENYLACETAT	10
SULCOFURON-SODIUM MONOHYDRATE	10
1-NITROPYRENE	9
FLUAZINAM	9
DICOFOL	8
OCTHILINONE	8
BIXAFEN METABOLITE BYF00587	7
CHLOROTHALONIL	7
DIFENACOUM	7
FENTRAZAMIDE	7
NAFTALOFOS	7
BETA-HBCD	6
FIPRONIL SULFIDE	6
2,3,5,6-TETRACHLOROPHENOL	5
4,4-DDT	5
BINAPACRYL	5
FIPRONIL-DESULFINYL	5
ZIRAM	5
ALPHA-HBCD	4
ENDOSULFAN ALCOHOL	4
4-N-NONYLPHENOL	3
BIFENOX	3
CLOQUINTOCET-MEXYL	3
DINOBUTON	3
FENARIMOL	3
FLUOTRIMAZOL	3
IMAZALIL	3
IMAZALIL SULFATE	3
IOXYNIL	3
METHYLMERCURY CHLORIDE	3
TRIFLUMIZOLE	3
ABAMECTIN	2
ACEQUINOCYL	2
AZOCYCLOTIN	2
BROMPROPYLAT	2
CHLORBENZILAT	2
CLIMBAZOL	2
COUMACHLOR	2
COUMATETRALYL	2
CYAZOFAMID	2
DICYCLOHEXYLAMMONIUM NITRITE	2
DIFENOCONAZOL	2
DIQUAT DIBROMIDE MONOHYDRATE	2
DNOC	2
FERIMZONE	2
FLUSILAZOLE	2
FORCHLORFENURON	2
GLYCIDAMIDE	2
LACTOFEN	2
MELAMINE	2
METHOXYCHLOR	2
OCHRATOXIN A	2
OXADIARGYL	2
PROCHLORAZ	2
PYRAZOPHOS	2
QUINOCLAMINE	2
SPIROMESIFEN-METABOLITE M01	2
TEBUFENPYRAD	2
THIRAM; TETRAMETHYLTHIURAM DISULFIDE	2
TRIPHENYL PO4	2
TRIS(BETA-CHLOROETHYL) PO4	2
ZOXAMIDE	2
1,3-DINITROBENZENE	1
2,4,5-TRICHLORO-6-HYDROXYISOPHTHALONITRI	1
2,4-D-BUTYLGLYCOLESTER	1
2,4-DDD	1
4,4-DDD, TDE	1
ANTHRACENE	1
ASULAM	1
AZINPHOS-ETHYL	1
BENSULIDE	1
BENZOYLPROP-ETHYL	1
BIXAFEN	1
BROMACIL	1
BROMFENVINPHOS-ETHYL (MIXTURE OF CIS AND TRANS ISOMERS)	1
BROMOXYNIL	1
BUPIRIMATE	1
BUTAMIFOS	1
BUTOCARBOXIM	1
CARPROPAMID	1
CHLORFENSON	1
CHLORFENVINPHOS (MIXTURE OF E AND Z ISOMERS)	1
CHLORNITROFEN	1
COUMAPHOS	1
CYFLUFENAMID	1
CYHALOFOP-BUTYL	1
DELTA-HCH	1
DESNITRO-IMIDACLOPRID HYDROCHLORIDE	1
DIAFENTHIURON	1
DIBUTYL PHTHALATE	1
DIETHOFENCARB	1
DIMEPIPERATE	1
DIMETHENAMID	1
DINOSEB	1
DINOTERB	1
EDIFENPHOS	1
ENDOSULFAN ETHER	1
ENDRIN	1
EPOXICONAZOLE	1
FENAZAQUIN	1
FENBUCONAZOL	1
FENOXANIL	1
FIPRONIL	1
FIPRONIL SULFONE	1
FLUAZIFOP	1
FLUAZIFOP-BUTYL	1
FLUDIOXONIL	1
FLUFENACET	1
FLUMETRALIN	1
FLUOXASTROBIN	1
FLURPRIMIDOL	1
FURALAXYL	1
HEXACONAZOL	1
HYDRAMETHYLNON	1
ISOFENPHOS-METHYL	1
ISOPROTHIOLANE	1
ISOPYRAZAM	1
JODFENPHOS	1
KARBUTYLATE	1
MANDIPROPAMID	1
MCPA-THIOETHYL	1
METHYLEUGENOL	1
METOLACHLOR ESA SODIUM SALT	1
METRAFENONE	1
MGK 264 (MIXTURE OF ISOMERS)	1
NITROFEN	1
NUARIMOL	1
OFURACE	1
OXADIAZON	1
OXASULFURON	1
OXAZICLOMEFONE	1
OXYFLUORFEN	1
PENCONAZOL	1
PHENTOAT	1
PICOXYSTROBIN	1
PIPERONYL BUTOXIDE	1
PIPEROPHOS	1
PROPACHLOR	1
PROPICONAZOLE	1
PROQUINAZID	1
PYRACLOSTROBIN	1
PYRAZOXYFEN	1
PYRENE	1
QUINALPHOS	1
SPIROMESIFEN	1
SUDAN I	1
TDCPP	1
TRIAZOPHOS (MIXTURE)	1
TRIFLOXYSULFURON SODIUM SALT	1
TRIFORIN	1

## Sheet: Source Data Figure 1D
Source Data Figure 1D. Number of compounds which were growth inhibition hits per bacterial strain
Strain	number_of_hits
Parabacteroides distasonis	98
Bacteroides stercoris	47
Bacteroides thetaiotaomicron	41
Bacteroides clarus	40
Bacteroides uniformis	39
Parabacteroides merdae	37
Odoribacter splanchnicus	35
Eubacterium rectale	34
Roseburia intestinalis	31
Bacteroides caccae	23
Bifidobacterium longum subsp. longum	21
Streptococcus salivarius	20
Coprococcus comes	19
Bacteroides dorei	18
Lactobacillus gasseri	18
Collinsella aerofaciens	15
Clostridium difficile	14
Lactobacillus paracasei	13
Akkermansia muciniphila	9
Escherichia coli IAI1	7
Fusobacterium nucleatum subsp. animalis	7
Escherichia coli ED1a	2

## Sheet: Source Data Figure 1E
Source Data Figure 1E. Median normalised area under the curve (AUC) of growth inhibition hits. Full dataset at Supplementary Data 3.
Strain ID	Strain	Compound	Compound ID	Median normalised AUC	Significant growth inhibition
NT5021	Akkermansia muciniphila	ANTHRACENE	Xen_A5	0.776387	TRUE
NT5021	Akkermansia muciniphila	DICHLOROPHEN	3_E10	0.201681	TRUE
NT5021	Akkermansia muciniphila	ENDOSULFAN ETHER	9_G2	0.531457	TRUE
NT5021	Akkermansia muciniphila	FENAZAFLOR	2_A3	0.176591	TRUE
NT5021	Akkermansia muciniphila	FLUFENACET	4_H8	0.411071	TRUE
NT5021	Akkermansia muciniphila	GLYCIDAMIDE	Xen_H11	0.656752	TRUE
NT5021	Akkermansia muciniphila	HEXACHLOROPHENE	3_E7	0.192706	TRUE
NT5021	Akkermansia muciniphila	PROPACHLOR	11_D4	0.256468	TRUE
NT5021	Akkermansia muciniphila	TRIS(BETA-CHLOROETHYL) PO4	Xen_H12	0.627999	TRUE
NT5050	Bacteroides caccae	1-NITROPYRENE	Xen_D4	0.590426	TRUE
NT5050	Bacteroides caccae	BISPHENOL AF	Xen_E1	0.629718	TRUE
NT5050	Bacteroides caccae	BROMADIOLON	11_C11	0.437956	TRUE
NT5050	Bacteroides caccae	BUTOCARBOXIM	8_H12	0.726233	TRUE
NT5050	Bacteroides caccae	C12-C14-ALKYL(ETHYLBENZYL)DIMETHYLAMMONI	12_B9	0.0238066	TRUE
NT5050	Bacteroides caccae	CHLORDECON; KEPONE	10_E4	0.0317724	TRUE
NT5050	Bacteroides caccae	CLOSANTEL	1_G2	0.183953	TRUE
NT5050	Bacteroides caccae	DICHLOROPHEN	3_E10	0.416396	TRUE
NT5050	Bacteroides caccae	DINOCAP (MIXTURE OF ISOMERS)	10_B8	0.284966	TRUE
NT5050	Bacteroides caccae	DIQUAT DIBROMIDE MONOHYDRATE	3_G4	0.612022	TRUE
NT5050	Bacteroides caccae	EMAMECTIN BENZOATE	12_A9	0.0356687	TRUE
NT5050	Bacteroides caccae	ENDOSULFAN ALCOHOL	9_H12	0.72116	TRUE
NT5050	Bacteroides caccae	FENAZAFLOR	2_A3	0.214791	TRUE
NT5050	Bacteroides caccae	FENTIN CHLORIDE	2_C8	0.0271833	TRUE
NT5050	Bacteroides caccae	FENTIN HYDROXIDE	2_D8	0.0294788	TRUE
NT5050	Bacteroides caccae	FLUAZINAM	7_B3	0.550498	TRUE
NT5050	Bacteroides caccae	FLUOTRIMAZOL	10_F11	0.0200411	TRUE
NT5050	Bacteroides caccae	GUAZATINE ACETATE SALT	9_C10	0.279131	TRUE
NT5050	Bacteroides caccae	HEXACHLOROPHENE	3_E7	0.0131125	TRUE
NT5050	Bacteroides caccae	IMINOCTADINE TRIACETATE	3_E4	0.638726	TRUE
NT5050	Bacteroides caccae	NICLOSAMIDE MONOHYDRATE	1_D1	0.0260584	TRUE
NT5050	Bacteroides caccae	PENTACHLORPHENYLACETAT	7_D11	0.559097	TRUE
NT5050	Bacteroides caccae	TBBPA (3,3,5,5-TETRABROMOBISPHENOL A)	Xen_D2	0.0237531	TRUE
NT5052	Bacteroides clarus	1-NITROPYRENE	Xen_D4	0.782598	TRUE
NT5052	Bacteroides clarus	2,3,5,6-TETRACHLOROPHENOL	8_C9	0.726468	TRUE
NT5052	Bacteroides clarus	4-N-NONYLPHENOL	4_D2	0.73877	TRUE
NT5052	Bacteroides clarus	4,4-DDT	3_D8	0.762639	TRUE
NT5052	Bacteroides clarus	BETA-HBCD	Xen_B2	0.795135	TRUE
NT5052	Bacteroides clarus	BIFENOX	4_H11	0.793073	TRUE
NT5052	Bacteroides clarus	BINAPACRYL	4_A5	0.739713	TRUE
NT5052	Bacteroides clarus	BISPHENOL AF	Xen_E1	0.464394	TRUE
NT5052	Bacteroides clarus	BIXAFEN METABOLITE BYF00587	1_E10	0.724238	TRUE
NT5052	Bacteroides clarus	BRODIFACOUM	11_D11	0.335103	TRUE
NT5052	Bacteroides clarus	BROMADIOLON	11_C11	0.279304	TRUE
NT5052	Bacteroides clarus	BROMPROPYLAT	10_C3	0.779439	TRUE
NT5052	Bacteroides clarus	C12-C14-ALKYL(ETHYLBENZYL)DIMETHYLAMMONI	12_B9	0.234257	TRUE
NT5052	Bacteroides clarus	CHLORBENZILAT	10_C4	0.780207	TRUE
NT5052	Bacteroides clarus	CHLORDECON; KEPONE	10_E4	0.020032	TRUE
NT5052	Bacteroides clarus	CHLOROTHALONIL	4_D3	0.562737	TRUE
NT5052	Bacteroides clarus	CLOSANTEL	1_G2	0.0125173	TRUE
NT5052	Bacteroides clarus	DICHLOROPHEN	3_E10	0.15378	TRUE
NT5052	Bacteroides clarus	DICOFOL	2_F3	0.409299	TRUE
NT5052	Bacteroides clarus	DIFENACOUM	5_E10	0.659561	TRUE
NT5052	Bacteroides clarus	DINOCAP (MIXTURE OF ISOMERS)	10_B8	0.0313696	TRUE
NT5052	Bacteroides clarus	DINOTERB	4_H10	0.742229	TRUE
NT5052	Bacteroides clarus	EMAMECTIN BENZOATE	12_A9	0.264016	TRUE
NT5052	Bacteroides clarus	FENAZAFLOR	2_A3	0.120791	TRUE
NT5052	Bacteroides clarus	FENTIN CHLORIDE	2_C8	0.272317	TRUE
NT5052	Bacteroides clarus	FENTIN HYDROXIDE	2_D8	0.241725	TRUE
NT5052	Bacteroides clarus	FENTRAZAMIDE	9_F9	0.507987	TRUE
NT5052	Bacteroides clarus	FIPRONIL-DESULFINYL	12_A1	0.741419	TRUE
NT5052	Bacteroides clarus	FLOCOUMAFEN (MIXTURE OF ISOMERS)	7_F2	0.547522	TRUE
NT5052	Bacteroides clarus	FLUAZINAM	7_B3	0.322395	TRUE
NT5052	Bacteroides clarus	GUAZATINE ACETATE SALT	9_C10	0.441782	TRUE
NT5052	Bacteroides clarus	HEXACHLOROPHENE	3_E7	0.0212037	TRUE
NT5052	Bacteroides clarus	IMINOCTADINE TRIACETATE	3_E4	0.523172	TRUE
NT5052	Bacteroides clarus	IOXYNIL	8_E3	0.759792	TRUE
NT5052	Bacteroides clarus	NICLOSAMIDE MONOHYDRATE	1_D1	0.00801533	TRUE
NT5052	Bacteroides clarus	OCTHILINONE	12_A12	0.442279	TRUE
NT5052	Bacteroides clarus	PENTACHLORPHENYLACETAT	7_D11	0.58511	TRUE
NT5052	Bacteroides clarus	QUINOCLAMINE	5_H10	0.715508	TRUE
NT5052	Bacteroides clarus	SULCOFURON-SODIUM MONOHYDRATE	3_D1	0.220176	TRUE
NT5052	Bacteroides clarus	TBBPA (3,3,5,5-TETRABROMOBISPHENOL A)	Xen_D2	0.0495539	TRUE
NT5049	Bacteroides dorei	BISPHENOL AF	Xen_E1	0.15384	TRUE
NT5049	Bacteroides dorei	BROMADIOLON	11_C11	0.563293	TRUE
NT5049	Bacteroides dorei	CHLORDECON; KEPONE	10_E4	0.0185822	TRUE
NT5049	Bacteroides dorei	CLOSANTEL	1_G2	0.0105806	TRUE
NT5049	Bacteroides dorei	DINOCAP (MIXTURE OF ISOMERS)	10_B8	0.0150949	TRUE
NT5049	Bacteroides dorei	EMAMECTIN BENZOATE	12_A9	0.0270578	TRUE
NT5049	Bacteroides dorei	FENAZAFLOR	2_A3	0.236111	TRUE
NT5049	Bacteroides dorei	FENTIN CHLORIDE	2_C8	0.0162234	TRUE
NT5049	Bacteroides dorei	FENTIN HYDROXIDE	2_D8	0.0171803	TRUE
NT5049	Bacteroides dorei	FENTRAZAMIDE	9_F9	0.512873	TRUE
NT5049	Bacteroides dorei	FLUAZINAM	7_B3	0.672355	TRUE
NT5049	Bacteroides dorei	GUAZATINE ACETATE SALT	9_C10	0.638069	TRUE
NT5049	Bacteroides dorei	HEXACHLOROPHENE	3_E7	0.0141872	TRUE
NT5049	Bacteroides dorei	IMINOCTADINE TRIACETATE	3_E4	0.019562	TRUE
NT5049	Bacteroides dorei	NAFTALOFOS	1_A10	0.754142	TRUE
NT5049	Bacteroides dorei	NICLOSAMIDE MONOHYDRATE	1_D1	0.0255691	TRUE
NT5049	Bacteroides dorei	PENTACHLORPHENYLACETAT	7_D11	0.660332	TRUE
NT5049	Bacteroides dorei	TBBPA (3,3,5,5-TETRABROMOBISPHENOL A)	Xen_D2	0.674585	TRUE
NT5055	Bacteroides stercoris	1-NITROPYRENE	Xen_D4	0.178522	TRUE
NT5055	Bacteroides stercoris	4-N-NONYLPHENOL	4_D2	0.0469084	TRUE
NT5055	Bacteroides stercoris	4,4-DDD, TDE	7_G10	0.661627	TRUE
NT5055	Bacteroides stercoris	4,4-DDT	3_D8	0.127428	TRUE
NT5055	Bacteroides stercoris	ALPHA-HBCD	Xen_A2	0.527909	TRUE
NT5055	Bacteroides stercoris	BETA-HBCD	Xen_B2	0.572506	TRUE
NT5055	Bacteroides stercoris	BIFENOX	4_H11	0.435658	TRUE
NT5055	Bacteroides stercoris	BINAPACRYL	4_A5	0.473374	TRUE
NT5055	Bacteroides stercoris	BISPHENOL AF	Xen_E1	0.0108724	TRUE
NT5055	Bacteroides stercoris	BIXAFEN METABOLITE BYF00587	1_E10	0.349309	TRUE
NT5055	Bacteroides stercoris	BRODIFACOUM	11_D11	0.00882538	TRUE
NT5055	Bacteroides stercoris	BROMADIOLON	11_C11	0.0086853	TRUE
NT5055	Bacteroides stercoris	BROMPROPYLAT	10_C3	0.239381	TRUE
NT5055	Bacteroides stercoris	C12-C14-ALKYL(ETHYLBENZYL)DIMETHYLAMMONI	12_B9	0.00577267	TRUE
NT5055	Bacteroides stercoris	CHLORBENZILAT	10_C4	0.375605	TRUE
NT5055	Bacteroides stercoris	CHLORDECON; KEPONE	10_E4	0.00865979	TRUE
NT5055	Bacteroides stercoris	CHLOROTHALONIL	4_D3	0.566252	TRUE
NT5055	Bacteroides stercoris	CLOSANTEL	1_G2	0.00703479	TRUE
NT5055	Bacteroides stercoris	DELTA-HCH	6_E5	0.695315	TRUE
NT5055	Bacteroides stercoris	DICHLOROPHEN	3_E10	0.00782285	TRUE
NT5055	Bacteroides stercoris	DICOFOL	2_F3	0.0157486	TRUE
NT5055	Bacteroides stercoris	DIFENACOUM	5_E10	0.00794613	TRUE
NT5055	Bacteroides stercoris	DINOBUTON	10_A8	0.294332	TRUE
NT5055	Bacteroides stercoris	DINOCAP (MIXTURE OF ISOMERS)	10_B8	0.010474	TRUE
NT5055	Bacteroides stercoris	EMAMECTIN BENZOATE	12_A9	0.0040317	TRUE
NT5055	Bacteroides stercoris	FENAZAFLOR	2_A3	0.00630083	TRUE
NT5055	Bacteroides stercoris	FENTIN CHLORIDE	2_C8	0.016395	TRUE
NT5055	Bacteroides stercoris	FENTIN HYDROXIDE	2_D8	0.0143376	TRUE
NT5055	Bacteroides stercoris	FENTRAZAMIDE	9_F9	0.118411	TRUE
NT5055	Bacteroides stercoris	FLOCOUMAFEN (MIXTURE OF ISOMERS)	7_F2	0.176114	TRUE
NT5055	Bacteroides stercoris	FLUAZINAM	7_B3	0.00813515	TRUE
NT5055	Bacteroides stercoris	FLUMETRALIN	10_C11	0.270202	TRUE
NT5055	Bacteroides stercoris	GLYCIDAMIDE	Xen_H11	0.585598	TRUE
NT5055	Bacteroides stercoris	GUAZATINE ACETATE SALT	9_C10	0.185513	TRUE
NT5055	Bacteroides stercoris	HEXACHLOROPHENE	3_E7	0.00916894	TRUE
NT5055	Bacteroides stercoris	IMINOCTADINE TRIACETATE	3_E4	0.0269216	TRUE
NT5055	Bacteroides stercoris	MELAMINE	Xen_A12	0.7922	TRUE
NT5055	Bacteroides stercoris	METHOXYCHLOR	8_F5	0.490185	TRUE
NT5055	Bacteroides stercoris	NAFTALOFOS	1_A10	0.482289	TRUE
NT5055	Bacteroides stercoris	NICLOSAMIDE MONOHYDRATE	1_D1	0.00906201	TRUE
NT5055	Bacteroides stercoris	PENTACHLORPHENYLACETAT	7_D11	0.448319	TRUE
NT5055	Bacteroides stercoris	SULCOFURON-SODIUM MONOHYDRATE	3_D1	0.0106675	TRUE
NT5055	Bacteroides stercoris	TBBPA (3,3,5,5-TETRABROMOBISPHENOL A)	Xen_D2	0.0125278	TRUE
NT5055	Bacteroides stercoris	TEBUFENPYRAD	12_C12	0.725338	TRUE
NT5055	Bacteroides stercoris	TRIPHENYL PO4	Xen_G12	0.754925	TRUE
NT5055	Bacteroides stercoris	TRIS(BETA-CHLOROETHYL) PO4	Xen_H12	0.650876	TRUE
NT5055	Bacteroides stercoris	ZIRAM	2_D10	0.799306	TRUE
NT5004	Bacteroides thetaiotaomicron	1-NITROPYRENE	Xen_D4	0.73711	TRUE
NT5004	Bacteroides thetaiotaomicron	BISPHENOL AF	Xen_E1	0.678799	TRUE
NT5004	Bacteroides thetaiotaomicron	BIXAFEN METABOLITE BYF00587	1_E10	0.635266	TRUE
NT5004	Bacteroides thetaiotaomicron	BRODIFACOUM	11_D11	0.788146	TRUE
NT5004	Bacteroides thetaiotaomicron	BROMADIOLON	11_C11	0.73307	TRUE
NT5004	Bacteroides thetaiotaomicron	C12-C14-ALKYL(ETHYLBENZYL)DIMETHYLAMMONI	12_B9	0.00582324	TRUE
NT5004	Bacteroides thetaiotaomicron	CHLORDECON; KEPONE	10_E4	0.010495	TRUE
NT5004	Bacteroides thetaiotaomicron	CHLOROTHALONIL	4_D3	0.0851241	TRUE
NT5004	Bacteroides thetaiotaomicron	CLOSANTEL	1_G2	0.0104013	TRUE
NT5004	Bacteroides thetaiotaomicron	COUMATETRALYL	7_H1	0.79573	TRUE
NT5004	Bacteroides thetaiotaomicron	DICHLOROPHEN	3_E10	0.3588	TRUE
NT5004	Bacteroides thetaiotaomicron	DICOFOL	2_F3	0.3787	TRUE
NT5004	Bacteroides thetaiotaomicron	DIFENACOUM	5_E10	0.759948	TRUE
NT5004	Bacteroides thetaiotaomicron	DINOCAP (MIXTURE OF ISOMERS)	10_B8	0.569119	TRUE
NT5004	Bacteroides thetaiotaomicron	ENDOSULFAN ALCOHOL	9_H12	0.799172	TRUE
NT5004	Bacteroides thetaiotaomicron	FENARIMOL	10_B12	0.502545	TRUE
NT5004	Bacteroides thetaiotaomicron	FENAZAFLOR	2_A3	0.0816448	TRUE
NT5004	Bacteroides thetaiotaomicron	FENTIN CHLORIDE	2_C8	0.00728652	TRUE
NT5004	Bacteroides thetaiotaomicron	FENTIN HYDROXIDE	2_D8	0.0112403	TRUE
NT5004	Bacteroides thetaiotaomicron	FENTRAZAMIDE	9_F9	0.107117	TRUE
NT5004	Bacteroides thetaiotaomicron	FLUAZINAM	7_B3	0.0137698	TRUE
NT5004	Bacteroides thetaiotaomicron	FURALAXYL	11_A12	0.726559	TRUE
NT5004	Bacteroides thetaiotaomicron	GUAZATINE ACETATE SALT	9_C10	0.0332912	TRUE
NT5004	Bacteroides thetaiotaomicron	HEXACHLOROPHENE	3_E7	0.00402566	TRUE
NT5004	Bacteroides thetaiotaomicron	IMINOCTADINE TRIACETATE	3_E4	0.0154356	TRUE
NT5004	Bacteroides thetaiotaomicron	MCPA-THIOETHYL	12_E12	0.751353	TRUE
NT5004	Bacteroides thetaiotaomicron	METHOXYCHLOR	8_F5	0.775516	TRUE
NT5004	Bacteroides thetaiotaomicron	METHYLMERCURY CHLORIDE	6_G4	0.678804	TRUE
NT5004	Bacteroides thetaiotaomicron	METOLACHLOR ESA SODIUM SALT	12_A11	0.727338	TRUE
NT5004	Bacteroides thetaiotaomicron	NAFTALOFOS	1_A10	0.735601	TRUE
NT5004	Bacteroides thetaiotaomicron	NICLOSAMIDE MONOHYDRATE	1_D1	0.00758352	TRUE
NT5004	Bacteroides thetaiotaomicron	OCTHILINONE	12_A12	0.689102	TRUE
NT5004	Bacteroides thetaiotaomicron	OFURACE	12_H12	0.646915	TRUE
NT5004	Bacteroides thetaiotaomicron	OXASULFURON	12_F12	0.752383	TRUE
NT5004	Bacteroides thetaiotaomicron	PENTACHLORPHENYLACETAT	7_D11	0.564625	TRUE
NT5004	Bacteroides thetaiotaomicron	SULCOFURON-SODIUM MONOHYDRATE	3_D1	0.329483	TRUE
NT5004	Bacteroides thetaiotaomicron	TBBPA (3,3,5,5-TETRABROMOBISPHENOL A)	Xen_D2	0.662429	TRUE
NT5004	Bacteroides thetaiotaomicron	TEBUFENPYRAD	12_C12	0.694099	TRUE
NT5004	Bacteroides thetaiotaomicron	THIRAM; TETRAMETHYLTHIURAM DISULFIDE	3_H6	0.75044	TRUE
NT5004	Bacteroides thetaiotaomicron	TRIFLOXYSULFURON SODIUM SALT	12_B12	0.770317	TRUE
NT5004	Bacteroides thetaiotaomicron	ZIRAM	2_D10	0.694316	TRUE
NT5002	Bacteroides uniformis	2,3,5,6-TETRACHLOROPHENOL	8_C9	0.63613	TRUE
NT5002	Bacteroides uniformis	2,4,5-TRICHLORO-6-HYDROXYISOPHTHALONITRI	3_D3	0.783572	TRUE
NT5002	Bacteroides uniformis	4-N-NONYLPHENOL	4_D2	0.288793	TRUE
NT5002	Bacteroides uniformis	4,4-DDT	3_D8	0.798166	TRUE
NT5002	Bacteroides uniformis	BINAPACRYL	4_A5	0.479255	TRUE
NT5002	Bacteroides uniformis	BISPHENOL AF	Xen_E1	0.685564	TRUE
NT5002	Bacteroides uniformis	BIXAFEN METABOLITE BYF00587	1_E10	0.689052	TRUE
NT5002	Bacteroides uniformis	BROMACIL	10_H12	0.775055	TRUE
NT5002	Bacteroides uniformis	BROMADIOLON	11_C11	0.702903	TRUE
NT5002	Bacteroides uniformis	C12-C14-ALKYL(ETHYLBENZYL)DIMETHYLAMMONI	12_B9	0.0211061	TRUE
NT5002	Bacteroides uniformis	CHLORDECON; KEPONE	10_E4	0.0112385	TRUE
NT5002	Bacteroides uniformis	CHLOROTHALONIL	4_D3	0.217794	TRUE
NT5002	Bacteroides uniformis	CLOSANTEL	1_G2	0.0175676	TRUE
NT5002	Bacteroides uniformis	COUMACHLOR	10_E5	0.776998	TRUE
NT5002	Bacteroides uniformis	COUMATETRALYL	7_H1	0.700508	TRUE
NT5002	Bacteroides uniformis	CYAZOFAMID	6_C1	0.63923	TRUE
NT5002	Bacteroides uniformis	DICHLOROPHEN	3_E10	0.162534	TRUE
NT5002	Bacteroides uniformis	DICOFOL	2_F3	0.0201947	TRUE
NT5002	Bacteroides uniformis	DINOCAP (MIXTURE OF ISOMERS)	10_B8	0.448125	TRUE
NT5002	Bacteroides uniformis	EMAMECTIN BENZOATE	12_A9	0.322264	TRUE
NT5002	Bacteroides uniformis	ENDOSULFAN ALCOHOL	9_H12	0.275408	TRUE
NT5002	Bacteroides uniformis	ENDRIN	5_F2	0.709251	TRUE
NT5002	Bacteroides uniformis	FENARIMOL	10_B12	0.632267	TRUE
NT5002	Bacteroides uniformis	FENAZAFLOR	2_A3	0.0127399	TRUE
NT5002	Bacteroides uniformis	FENTIN CHLORIDE	2_C8	0.012573	TRUE
NT5002	Bacteroides uniformis	FENTIN HYDROXIDE	2_D8	0.0155599	TRUE
NT5002	Bacteroides uniformis	FENTRAZAMIDE	9_F9	0.0622341	TRUE
NT5002	Bacteroides uniformis	FLUAZINAM	7_B3	0.0146851	TRUE
NT5002	Bacteroides uniformis	GUAZATINE ACETATE SALT	9_C10	0.114973	TRUE
NT5002	Bacteroides uniformis	HEXACHLOROPHENE	3_E7	0.0125987	TRUE
NT5002	Bacteroides uniformis	IMINOCTADINE TRIACETATE	3_E4	0.157876	TRUE
NT5002	Bacteroides uniformis	IOXYNIL	8_E3	0.7994	TRUE
NT5002	Bacteroides uniformis	METHYLMERCURY CHLORIDE	6_G4	0.769602	TRUE
NT5002	Bacteroides uniformis	NAFTALOFOS	1_A10	0.683444	TRUE
NT5002	Bacteroides uniformis	NICLOSAMIDE MONOHYDRATE	1_D1	0.0307819	TRUE
NT5002	Bacteroides uniformis	OXADIARGYL	6_A11	0.798668	TRUE
NT5002	Bacteroides uniformis	PENTACHLORPHENYLACETAT	7_D11	0.519947	TRUE
NT5002	Bacteroides uniformis	SULCOFURON-SODIUM MONOHYDRATE	3_D1	0.00911312	TRUE
NT5002	Bacteroides uniformis	TBBPA (3,3,5,5-TETRABROMOBISPHENOL A)	Xen_D2	0.297442	TRUE
NT5028	Bifidobacterium longum subsp. longum	BETA-HBCD	Xen_B2	0.778582	TRUE
NT5028	Bifidobacterium longum subsp. longum	BRODIFACOUM	11_D11	0.646759	TRUE
NT5028	Bifidobacterium longum subsp. longum	BROMADIOLON	11_C11	0.746783	TRUE
NT5028	Bifidobacterium longum subsp. longum	C12-C14-ALKYL(ETHYLBENZYL)DIMETHYLAMMONI	12_B9	0.664638	TRUE
NT5028	Bifidobacterium longum subsp. longum	CHLORDECON; KEPONE	10_E4	0.280275	TRUE
NT5028	Bifidobacterium longum subsp. longum	CHLOROTHALONIL	4_D3	0.781818	TRUE
NT5028	Bifidobacterium longum subsp. longum	CLOSANTEL	1_G2	0.12065	TRUE
NT5028	Bifidobacterium longum subsp. longum	DICHLOROPHEN	3_E10	0.597514	TRUE
NT5028	Bifidobacterium longum subsp. longum	DINOCAP (MIXTURE OF ISOMERS)	10_B8	0.288921	TRUE
NT5028	Bifidobacterium longum subsp. longum	EMAMECTIN BENZOATE	12_A9	0.167096	TRUE
NT5028	Bifidobacterium longum subsp. longum	FENTIN CHLORIDE	2_C8	0.302545	TRUE
NT5028	Bifidobacterium longum subsp. longum	FENTIN HYDROXIDE	2_D8	0.296418	TRUE
NT5028	Bifidobacterium longum subsp. longum	FLOCOUMAFEN (MIXTURE OF ISOMERS)	7_F2	0.524932	TRUE
NT5028	Bifidobacterium longum subsp. longum	FLUAZIFOP-BUTYL	4_E12	0.68125	TRUE
NT5028	Bifidobacterium longum subsp. longum	FLUAZINAM	7_B3	0.70454	TRUE
NT5028	Bifidobacterium longum subsp. longum	GUAZATINE ACETATE SALT	9_C10	0.135984	TRUE
NT5028	Bifidobacterium longum subsp. longum	HEXACHLOROPHENE	3_E7	0.098799	TRUE
NT5028	Bifidobacterium longum subsp. longum	IMINOCTADINE TRIACETATE	3_E4	0.194824	TRUE
NT5028	Bifidobacterium longum subsp. longum	NICLOSAMIDE MONOHYDRATE	1_D1	0.0965197	TRUE
NT5028	Bifidobacterium longum subsp. longum	OCTHILINONE	12_A12	0.570559	TRUE
NT5028	Bifidobacterium longum subsp. longum	TBBPA (3,3,5,5-TETRABROMOBISPHENOL A)	Xen_D2	0.252377	TRUE
NT5083	Clostridium difficile	BRODIFACOUM	11_D11	0.262667	TRUE
NT5083	Clostridium difficile	BROMADIOLON	11_C11	0.327424	TRUE
NT5083	Clostridium difficile	CHLORDECON; KEPONE	10_E4	0.0161482	TRUE
NT5083	Clostridium difficile	CLOSANTEL	1_G2	0.00623722	TRUE
NT5083	Clostridium difficile	DICHLOROPHEN	3_E10	0.632965	TRUE
NT5083	Clostridium difficile	DINOCAP (MIXTURE OF ISOMERS)	10_B8	0.0442888	TRUE
NT5083	Clostridium difficile	FENAZAFLOR	2_A3	0.560764	TRUE
NT5083	Clostridium difficile	FIPRONIL-DESULFINYL	12_A1	0.608791	TRUE
NT5083	Clostridium difficile	FLOCOUMAFEN (MIXTURE OF ISOMERS)	7_F2	0.0158357	TRUE
NT5083	Clostridium difficile	HEXACHLOROPHENE	3_E7	0.00829748	TRUE
NT5083	Clostridium difficile	NICLOSAMIDE MONOHYDRATE	1_D1	0.328282	TRUE
NT5083	Clostridium difficile	PENTACHLORPHENYLACETAT	7_D11	0.784225	TRUE
NT5083	Clostridium difficile	TBBPA (3,3,5,5-TETRABROMOBISPHENOL A)	Xen_D2	0.068302	TRUE
NT5083	Clostridium difficile	ZOXAMIDE	5_F7	0.495727	TRUE
NT5073	Collinsella aerofaciens	ACEQUINOCYL	1_D12	0.0277813	TRUE
NT5073	Collinsella aerofaciens	BETA-HBCD	Xen_B2	0.796321	TRUE
NT5073	Collinsella aerofaciens	C12-C14-ALKYL(ETHYLBENZYL)DIMETHYLAMMONI	12_B9	0.502303	TRUE
NT5073	Collinsella aerofaciens	CHLORDECON; KEPONE	10_E4	0.0983566	TRUE
NT5073	Collinsella aerofaciens	CLOSANTEL	1_G2	0.0766813	TRUE
NT5073	Collinsella aerofaciens	DINOCAP (MIXTURE OF ISOMERS)	10_B8	0.788661	TRUE
NT5073	Collinsella aerofaciens	EMAMECTIN BENZOATE	12_A9	0.552596	TRUE
NT5073	Collinsella aerofaciens	FENTIN CHLORIDE	2_C8	0.152164	TRUE
NT5073	Collinsella aerofaciens	FENTIN HYDROXIDE	2_D8	0.196885	TRUE
NT5073	Collinsella aerofaciens	FLOCOUMAFEN (MIXTURE OF ISOMERS)	7_F2	0.78753	TRUE
NT5073	Collinsella aerofaciens	GUAZATINE ACETATE SALT	9_C10	0.618468	TRUE
NT5073	Collinsella aerofaciens	HEXACHLOROPHENE	3_E7	0.012594	TRUE
NT5073	Collinsella aerofaciens	OCTHILINONE	12_A12	0.775995	TRUE
NT5073	Collinsella aerofaciens	SULCOFURON-SODIUM MONOHYDRATE	3_D1	0.619307	TRUE
NT5073	Collinsella aerofaciens	TBBPA (3,3,5,5-TETRABROMOBISPHENOL A)	Xen_D2	0.0491332	TRUE
NT5048	Coprococcus comes	C12-C14-ALKYL(ETHYLBENZYL)DIMETHYLAMMONI	12_B9	0.37425	TRUE
NT5048	Coprococcus comes	CHLORDECON; KEPONE	10_E4	0.0378448	TRUE
NT5048	Coprococcus comes	CLIMBAZOL	3_C11	0.628669	TRUE
NT5048	Coprococcus comes	CLOQUINTOCET-MEXYL	4_H7	0.794957	TRUE
NT5048	Coprococcus comes	CLOSANTEL	1_G2	0.274923	TRUE
NT5048	Coprococcus comes	DIFENOCONAZOL	8_H9	0.720421	TRUE
NT5048	Coprococcus comes	EMAMECTIN BENZOATE	12_A9	0.155993	TRUE
NT5048	Coprococcus comes	FENTIN CHLORIDE	2_C8	0.0491774	TRUE
NT5048	Coprococcus comes	FENTIN HYDROXIDE	2_D8	0.0453135	TRUE
NT5048	Coprococcus comes	FLUSILAZOLE	11_C9	0.411865	TRUE
NT5048	Coprococcus comes	GUAZATINE ACETATE SALT	9_C10	0.639581	TRUE
NT5048	Coprococcus comes	HEXACHLOROPHENE	3_E7	0.189501	TRUE
NT5048	Coprococcus comes	IMAZALIL	3_D12	0.0722946	TRUE
NT5048	Coprococcus comes	IMAZALIL SULFATE	12_F10	0.184346	TRUE
NT5048	Coprococcus comes	IMINOCTADINE TRIACETATE	3_E4	0.0652675	TRUE
NT5048	Coprococcus comes	OXYFLUORFEN	7_B12	0.602038	TRUE
NT5048	Coprococcus comes	PROCHLORAZ	11_G3	0.487231	TRUE
NT5048	Coprococcus comes	TBBPA (3,3,5,5-TETRABROMOBISPHENOL A)	Xen_D2	0.409828	TRUE
NT5048	Coprococcus comes	TRIFLUMIZOLE	5_H9	0.50477	TRUE
NT5078	Escherichia coli ED1a	DICHLOROPHEN	3_E10	0.792593	TRUE
NT5078	Escherichia coli ED1a	FENAZAFLOR	2_A3	0.703551	TRUE
NT5077	Escherichia coli IAI1	2,3,5,6-TETRACHLOROPHENOL	8_C9	0.745575	TRUE
NT5077	Escherichia coli IAI1	BROMOXYNIL	10_A3	0.772715	TRUE
NT5077	Escherichia coli IAI1	DICHLOROPHEN	3_E10	0.684441	TRUE
NT5077	Escherichia coli IAI1	DNOC	10_A9	0.776464	TRUE
NT5077	Escherichia coli IAI1	FENAZAFLOR	2_A3	0.588258	TRUE
NT5077	Escherichia coli IAI1	FORCHLORFENURON	6_F3	0.787685	TRUE
NT5077	Escherichia coli IAI1	IOXYNIL	8_E3	0.764395	TRUE
NT5009	Eubacterium rectale	1-NITROPYRENE	Xen_D4	0.576884	TRUE
NT5009	Eubacterium rectale	ALPHA-HBCD	Xen_A2	0.773348	TRUE
NT5009	Eubacterium rectale	BISPHENOL AF	Xen_E1	0.79165	TRUE
NT5009	Eubacterium rectale	BRODIFACOUM	11_D11	0.566983	TRUE
NT5009	Eubacterium rectale	CLIMBAZOL	3_C11	0.413978	TRUE
NT5009	Eubacterium rectale	CLOQUINTOCET-MEXYL	4_H7	0.177024	TRUE
NT5009	Eubacterium rectale	CLOSANTEL	1_G2	0.072039	TRUE
NT5009	Eubacterium rectale	DIAFENTHIURON	4_D6	0.450379	TRUE
NT5009	Eubacterium rectale	DICHLOROPHEN	3_E10	0.496517	TRUE
NT5009	Eubacterium rectale	DICYCLOHEXYLAMMONIUM NITRITE	3_D4	0.600771	TRUE
NT5009	Eubacterium rectale	DIFENOCONAZOL	8_H9	0.722534	TRUE
NT5009	Eubacterium rectale	DINOCAP (MIXTURE OF ISOMERS)	10_B8	0.664583	TRUE
NT5009	Eubacterium rectale	EPOXICONAZOLE	9_F6	0.719594	TRUE
NT5009	Eubacterium rectale	FENAZAFLOR	2_A3	0.63464	TRUE
NT5009	Eubacterium rectale	FENTIN CHLORIDE	2_C8	0.022106	TRUE
NT5009	Eubacterium rectale	FENTIN HYDROXIDE	2_D8	0.0263555	TRUE
NT5009	Eubacterium rectale	FERIMZONE	3_H1	0.49525	TRUE
NT5009	Eubacterium rectale	FIPRONIL SULFIDE	7_F9	0.686974	TRUE
NT5009	Eubacterium rectale	FLOCOUMAFEN (MIXTURE OF ISOMERS)	7_F2	0.430819	TRUE
NT5009	Eubacterium rectale	FLUOTRIMAZOL	10_F11	0.645665	TRUE
NT5009	Eubacterium rectale	FLUSILAZOLE	11_C9	0.503884	TRUE
NT5009	Eubacterium rectale	GUAZATINE ACETATE SALT	9_C10	0.0293895	TRUE
NT5009	Eubacterium rectale	HEXACHLOROPHENE	3_E7	0.0106397	TRUE
NT5009	Eubacterium rectale	HEXACONAZOL	7_H7	0.783471	TRUE
NT5009	Eubacterium rectale	IMAZALIL	3_D12	0.0606713	TRUE
NT5009	Eubacterium rectale	IMAZALIL SULFATE	12_F10	0.0325271	TRUE
NT5009	Eubacterium rectale	IMINOCTADINE TRIACETATE	3_E4	0.0201229	TRUE
NT5009	Eubacterium rectale	OCHRATOXIN A	Xen_G2	0.0745057	TRUE
NT5009	Eubacterium rectale	PENCONAZOL	8_H7	0.729518	TRUE
NT5009	Eubacterium rectale	PROCHLORAZ	11_G3	0.59096	TRUE
NT5009	Eubacterium rectale	PROPICONAZOLE	2_D9	0.545209	TRUE
NT5009	Eubacterium rectale	TBBPA (3,3,5,5-TETRABROMOBISPHENOL A)	Xen_D2	0.0259138	TRUE
NT5009	Eubacterium rectale	TRIFLUMIZOLE	5_H9	0.382321	TRUE
NT5009	Eubacterium rectale	ZIRAM	2_D10	0.562991	TRUE
NT5029	Fusobacterium nucleatum subsp. animalis	1-NITROPYRENE	Xen_D4	0.401257	TRUE
NT5029	Fusobacterium nucleatum subsp. animalis	BISPHENOL AF	Xen_E1	0.595401	TRUE
NT5029	Fusobacterium nucleatum subsp. animalis	CLOSANTEL	1_G2	0.701714	TRUE
NT5029	Fusobacterium nucleatum subsp. animalis	DINOBUTON	10_A8	0.610507	TRUE
NT5029	Fusobacterium nucleatum subsp. animalis	HEXACHLOROPHENE	3_E7	0.0779973	TRUE
NT5029	Fusobacterium nucleatum subsp. animalis	TBBPA (3,3,5,5-TETRABROMOBISPHENOL A)	Xen_D2	0.464765	TRUE
NT5029	Fusobacterium nucleatum subsp. animalis	TRIFORIN	11_A8	0.658105	TRUE
NT5007	Lactobacillus gasseri	ACEQUINOCYL	1_D12	0.504275	TRUE
NT5007	Lactobacillus gasseri	BRODIFACOUM	11_D11	0.652281	TRUE
NT5007	Lactobacillus gasseri	C12-C14-ALKYL(ETHYLBENZYL)DIMETHYLAMMONI	12_B9	0.651449	TRUE
NT5007	Lactobacillus gasseri	CHLORDECON; KEPONE	10_E4	0.135482	TRUE
NT5007	Lactobacillus gasseri	CHLOROTHALONIL	4_D3	0.558401	TRUE
NT5007	Lactobacillus gasseri	CLOSANTEL	1_G2	0.0202099	TRUE
NT5007	Lactobacillus gasseri	DICHLOROPHEN	3_E10	0.115307	TRUE
NT5007	Lactobacillus gasseri	DICOFOL	2_F3	0.16247	TRUE
NT5007	Lactobacillus gasseri	DINOCAP (MIXTURE OF ISOMERS)	10_B8	0.272901	TRUE
NT5007	Lactobacillus gasseri	EMAMECTIN BENZOATE	12_A9	0.713858	TRUE
NT5007	Lactobacillus gasseri	FENAZAFLOR	2_A3	0.430873	TRUE
NT5007	Lactobacillus gasseri	FIPRONIL SULFIDE	7_F9	0.728629	TRUE
NT5007	Lactobacillus gasseri	FLOCOUMAFEN (MIXTURE OF ISOMERS)	7_F2	0.484406	TRUE
NT5007	Lactobacillus gasseri	HEXACHLOROPHENE	3_E7	0.0370424	TRUE
NT5007	Lactobacillus gasseri	NICLOSAMIDE MONOHYDRATE	1_D1	0.149558	TRUE
NT5007	Lactobacillus gasseri	OCTHILINONE	12_A12	0.756591	TRUE
NT5007	Lactobacillus gasseri	SULCOFURON-SODIUM MONOHYDRATE	3_D1	0.0949272	TRUE
NT5007	Lactobacillus gasseri	TBBPA (3,3,5,5-TETRABROMOBISPHENOL A)	Xen_D2	0.13574	TRUE
NT5042	Lactobacillus paracasei	1,3-DINITROBENZENE	11_H9	0.5304	TRUE
NT5042	Lactobacillus paracasei	BRODIFACOUM	11_D11	0.714032	TRUE
NT5042	Lactobacillus paracasei	CHLORDECON; KEPONE	10_E4	0.0609533	TRUE
NT5042	Lactobacillus paracasei	CLOSANTEL	1_G2	0.0903755	TRUE
NT5042	Lactobacillus paracasei	DICHLOROPHEN	3_E10	0.469872	TRUE
NT5042	Lactobacillus paracasei	DINOCAP (MIXTURE OF ISOMERS)	10_B8	0.410174	TRUE
NT5042	Lactobacillus paracasei	FENAZAFLOR	2_A3	0.687507	TRUE
NT5042	Lactobacillus paracasei	FLOCOUMAFEN (MIXTURE OF ISOMERS)	7_F2	0.631187	TRUE
NT5042	Lactobacillus paracasei	FLUAZINAM	7_B3	0.577847	TRUE
NT5042	Lactobacillus paracasei	HEXACHLOROPHENE	3_E7	0.0796165	TRUE
NT5042	Lactobacillus paracasei	NICLOSAMIDE MONOHYDRATE	1_D1	0.300144	TRUE
NT5042	Lactobacillus paracasei	SUDAN I	Xen_E12	0.73339	TRUE
NT5042	Lactobacillus paracasei	TBBPA (3,3,5,5-TETRABROMOBISPHENOL A)	Xen_D2	0.065268	TRUE
NT5081	Odoribacter splanchnicus	1-NITROPYRENE	Xen_D4	0.0655903	TRUE
NT5081	Odoribacter splanchnicus	2,3,5,6-TETRACHLOROPHENOL	8_C9	0.665859	TRUE
NT5081	Odoribacter splanchnicus	BINAPACRYL	4_A5	0.51546	TRUE
NT5081	Odoribacter splanchnicus	BISPHENOL AF	Xen_E1	0.0870944	TRUE
NT5081	Odoribacter splanchnicus	BIXAFEN METABOLITE BYF00587	1_E10	0.552886	TRUE
NT5081	Odoribacter splanchnicus	BROMADIOLON	11_C11	0.166564	TRUE
NT5081	Odoribacter splanchnicus	CHLORDECON; KEPONE	10_E4	0.0248344	TRUE
NT5081	Odoribacter splanchnicus	CLOSANTEL	1_G2	0.0169662	TRUE
NT5081	Odoribacter splanchnicus	DESNITRO-IMIDACLOPRID HYDROCHLORIDE	1_H1	0.506945	TRUE
NT5081	Odoribacter splanchnicus	DICHLOROPHEN	3_E10	0.0458611	TRUE
NT5081	Odoribacter splanchnicus	DICOFOL	2_F3	0.68736	TRUE
NT5081	Odoribacter splanchnicus	DIETHOFENCARB	7_H12	0.721663	TRUE
NT5081	Odoribacter splanchnicus	DINOSEB	2_B7	0.798733	TRUE
NT5081	Odoribacter splanchnicus	ENDOSULFAN ALCOHOL	9_H12	0.590221	TRUE
NT5081	Odoribacter splanchnicus	FENAZAFLOR	2_A3	0.0296729	TRUE
NT5081	Odoribacter splanchnicus	FENTIN CHLORIDE	2_C8	0.0357534	TRUE
NT5081	Odoribacter splanchnicus	FENTIN HYDROXIDE	2_D8	0.0570351	TRUE
NT5081	Odoribacter splanchnicus	FIPRONIL SULFIDE	7_F9	0.570994	TRUE
NT5081	Odoribacter splanchnicus	FLUAZIFOP	6_A12	0.765879	TRUE
NT5081	Odoribacter splanchnicus	GUAZATINE ACETATE SALT	9_C10	0.0478083	TRUE
NT5081	Odoribacter splanchnicus	HEXACHLOROPHENE	3_E7	0.0179996	TRUE
NT5081	Odoribacter splanchnicus	IMINOCTADINE TRIACETATE	3_E4	0.0272395	TRUE
NT5081	Odoribacter splanchnicus	KARBUTYLATE	11_H12	0.550667	TRUE
NT5081	Odoribacter splanchnicus	MELAMINE	Xen_A12	0.118779	TRUE
NT5081	Odoribacter splanchnicus	METHYLEUGENOL	Xen_B12	0.693511	TRUE
NT5081	Odoribacter splanchnicus	METHYLMERCURY CHLORIDE	6_G4	0.683894	TRUE
NT5081	Odoribacter splanchnicus	NAFTALOFOS	1_A10	0.483597	TRUE
NT5081	Odoribacter splanchnicus	NICLOSAMIDE MONOHYDRATE	1_D1	0.0390342	TRUE
NT5081	Odoribacter splanchnicus	PENTACHLORPHENYLACETAT	7_D11	0.547678	TRUE
NT5081	Odoribacter splanchnicus	PYRAZOPHOS	1_A12	0.69168	TRUE
NT5081	Odoribacter splanchnicus	SPIROMESIFEN-METABOLITE M01	4_G4	0.563426	TRUE
NT5081	Odoribacter splanchnicus	SULCOFURON-SODIUM MONOHYDRATE	3_D1	0.0102047	TRUE
NT5081	Odoribacter splanchnicus	TBBPA (3,3,5,5-TETRABROMOBISPHENOL A)	Xen_D2	0.0465023	TRUE
NT5081	Odoribacter splanchnicus	THIRAM; TETRAMETHYLTHIURAM DISULFIDE	3_H6	0.0343358	TRUE
NT5081	Odoribacter splanchnicus	ZIRAM	2_D10	0.38376	TRUE
NT5074	Parabacteroides distasonis	1-NITROPYRENE	Xen_D4	0.579452	TRUE
NT5074	Parabacteroides distasonis	2,3,5,6-TETRACHLOROPHENOL	8_C9	0.636816	TRUE
NT5074	Parabacteroides distasonis	2,4-D-BUTYLGLYCOLESTER	4_A9	0.720842	TRUE
NT5074	Parabacteroides distasonis	2,4-DDD	3_B12	0.614775	TRUE
NT5074	Parabacteroides distasonis	4,4-DDT	3_D8	0.258077	TRUE
NT5074	Parabacteroides distasonis	ABAMECTIN	5_B1	0.536283	TRUE
NT5074	Parabacteroides distasonis	ALPHA-HBCD	Xen_A2	0.231736	TRUE
NT5074	Parabacteroides distasonis	AZINPHOS-ETHYL	2_H5	0.707073	TRUE
NT5074	Parabacteroides distasonis	BENSULIDE	4_F11	0.481759	TRUE
NT5074	Parabacteroides distasonis	BENZOYLPROP-ETHYL	4_G11	0.73302	TRUE
NT5074	Parabacteroides distasonis	BETA-HBCD	Xen_B2	0.682124	TRUE
NT5074	Parabacteroides distasonis	BIFENOX	4_H11	0.449179	TRUE
NT5074	Parabacteroides distasonis	BINAPACRYL	4_A5	0.417591	TRUE
NT5074	Parabacteroides distasonis	BISPHENOL AF	Xen_E1	0.0432681	TRUE
NT5074	Parabacteroides distasonis	BIXAFEN	5_F9	0.740522	TRUE
NT5074	Parabacteroides distasonis	BIXAFEN METABOLITE BYF00587	1_E10	0.372902	TRUE
NT5074	Parabacteroides distasonis	BRODIFACOUM	11_D11	0.126158	TRUE
NT5074	Parabacteroides distasonis	BROMADIOLON	11_C11	0.515811	TRUE
NT5074	Parabacteroides distasonis	BROMFENVINPHOS-ETHYL (MIXTURE OF CIS AND TRANS ISOMERS)	2_D11	0.546971	TRUE
NT5074	Parabacteroides distasonis	BUPIRIMATE	1_A5	0.598363	TRUE
NT5074	Parabacteroides distasonis	BUTAMIFOS	3_D6	0.733487	TRUE
NT5074	Parabacteroides distasonis	C12-C14-ALKYL(ETHYLBENZYL)DIMETHYLAMMONI	12_B9	0.670707	TRUE
NT5074	Parabacteroides distasonis	CARPROPAMID	4_A8	0.641189	TRUE
NT5074	Parabacteroides distasonis	CHLORDECON; KEPONE	10_E4	0.0157442	TRUE
NT5074	Parabacteroides distasonis	CHLORFENSON	3_A9	0.760624	TRUE
NT5074	Parabacteroides distasonis	CHLORFENVINPHOS (MIXTURE OF E AND Z ISOMERS)	2_D3	0.724741	TRUE
NT5074	Parabacteroides distasonis	CHLORNITROFEN	4_F3	0.623227	TRUE
NT5074	Parabacteroides distasonis	CHLOROTHALONIL	4_D3	0.681945	TRUE
NT5074	Parabacteroides distasonis	CLOQUINTOCET-MEXYL	4_H7	0.741465	TRUE
NT5074	Parabacteroides distasonis	CLOSANTEL	1_G2	0.0201381	TRUE
NT5074	Parabacteroides distasonis	COUMACHLOR	10_E5	0.786723	TRUE
NT5074	Parabacteroides distasonis	COUMAPHOS	1_B3	0.747954	TRUE
NT5074	Parabacteroides distasonis	CYAZOFAMID	6_C1	0.55122	TRUE
NT5074	Parabacteroides distasonis	CYFLUFENAMID	5_A6	0.611613	TRUE
NT5074	Parabacteroides distasonis	CYHALOFOP-BUTYL	5_B11	0.704393	TRUE
NT5074	Parabacteroides distasonis	DIBUTYL PHTHALATE	3_G11	0.759233	TRUE
NT5074	Parabacteroides distasonis	DICHLOROPHEN	3_E10	0.0175618	TRUE
NT5074	Parabacteroides distasonis	DICOFOL	2_F3	0.0387429	TRUE
NT5074	Parabacteroides distasonis	DIFENACOUM	5_E10	0.0292473	TRUE
NT5074	Parabacteroides distasonis	DIMEPIPERATE	6_G10	0.778231	TRUE
NT5074	Parabacteroides distasonis	DIMETHENAMID	5_A12	0.682564	TRUE
NT5074	Parabacteroides distasonis	DINOCAP (MIXTURE OF ISOMERS)	10_B8	0.287635	TRUE
NT5074	Parabacteroides distasonis	DIQUAT DIBROMIDE MONOHYDRATE	3_G4	0.781215	TRUE
NT5074	Parabacteroides distasonis	EDIFENPHOS	2_D12	0.648672	TRUE
NT5074	Parabacteroides distasonis	EMAMECTIN BENZOATE	12_A9	0.0402016	TRUE
NT5074	Parabacteroides distasonis	FENAZAFLOR	2_A3	0.105714	TRUE
NT5074	Parabacteroides distasonis	FENAZAQUIN	4_A7	0.795293	TRUE
NT5074	Parabacteroides distasonis	FENBUCONAZOL	4_D12	0.569587	TRUE
NT5074	Parabacteroides distasonis	FENOXANIL	6_B12	0.650455	TRUE
NT5074	Parabacteroides distasonis	FENTIN CHLORIDE	2_C8	0.048	TRUE
NT5074	Parabacteroides distasonis	FENTIN HYDROXIDE	2_D8	0.052	TRUE
NT5074	Parabacteroides distasonis	FENTRAZAMIDE	9_F9	0.682336	TRUE
NT5074	Parabacteroides distasonis	FIPRONIL	3_D11	0.714366	TRUE
NT5074	Parabacteroides distasonis	FIPRONIL SULFIDE	7_F9	0.751188	TRUE
NT5074	Parabacteroides distasonis	FIPRONIL-DESULFINYL	12_A1	0.790712	TRUE
NT5074	Parabacteroides distasonis	FLOCOUMAFEN (MIXTURE OF ISOMERS)	7_F2	0.0309516	TRUE
NT5074	Parabacteroides distasonis	FLUDIOXONIL	12_B2	0.758956	TRUE
NT5074	Parabacteroides distasonis	FLUOXASTROBIN	6_C9	0.677551	TRUE
NT5074	Parabacteroides distasonis	FORCHLORFENURON	6_F3	0.676632	TRUE
NT5074	Parabacteroides distasonis	GUAZATINE ACETATE SALT	9_C10	0.131992	TRUE
NT5074	Parabacteroides distasonis	HEXACHLOROPHENE	3_E7	0.0259951	TRUE
NT5074	Parabacteroides distasonis	IMINOCTADINE TRIACETATE	3_E4	0.21296	TRUE
NT5074	Parabacteroides distasonis	ISOFENPHOS-METHYL	1_E12	0.530304	TRUE
NT5074	Parabacteroides distasonis	ISOPROTHIOLANE	3_B3	0.782008	TRUE
NT5074	Parabacteroides distasonis	ISOPYRAZAM	5_D9	0.533082	TRUE
NT5074	Parabacteroides distasonis	JODFENPHOS	2_E12	0.707441	TRUE
NT5074	Parabacteroides distasonis	LACTOFEN	6_D3	0.788714	TRUE
NT5074	Parabacteroides distasonis	MANDIPROPAMID	5_E11	0.688746	TRUE
NT5074	Parabacteroides distasonis	METRAFENONE	6_B3	0.528166	TRUE
NT5074	Parabacteroides distasonis	MGK 264 (MIXTURE OF ISOMERS)	2_D2	0.790258	TRUE
NT5074	Parabacteroides distasonis	NAFTALOFOS	1_A10	0.619153	TRUE
NT5074	Parabacteroides distasonis	NICLOSAMIDE MONOHYDRATE	1_D1	0.0373072	TRUE
NT5074	Parabacteroides distasonis	NITROFEN	6_C12	0.655148	TRUE
NT5074	Parabacteroides distasonis	OCTHILINONE	12_A12	0.129492	TRUE
NT5074	Parabacteroides distasonis	OXADIARGYL	6_A11	0.391819	TRUE
NT5074	Parabacteroides distasonis	OXADIAZON	6_A6	0.705494	TRUE
NT5074	Parabacteroides distasonis	OXAZICLOMEFONE	2_B4	0.731543	TRUE
NT5074	Parabacteroides distasonis	PENTACHLORPHENYLACETAT	7_D11	0.541653	TRUE
NT5074	Parabacteroides distasonis	PHENTOAT	1_F5	0.745564	TRUE
NT5074	Parabacteroides distasonis	PICOXYSTROBIN	6_D8	0.557708	TRUE
NT5074	Parabacteroides distasonis	PIPERONYL BUTOXIDE	1_G3	0.528884	TRUE
NT5074	Parabacteroides distasonis	PIPEROPHOS	2_F11	0.676229	TRUE
NT5074	Parabacteroides distasonis	PROQUINAZID	5_B8	0.646513	TRUE
NT5074	Parabacteroides distasonis	PYRACLOSTROBIN	6_H8	0.570116	TRUE
NT5074	Parabacteroides distasonis	PYRAZOPHOS	1_A12	0.662235	TRUE
NT5074	Parabacteroides distasonis	PYRAZOXYFEN	5_H6	0.67404	TRUE
NT5074	Parabacteroides distasonis	PYRENE	Xen_B6	0.750693	TRUE
NT5074	Parabacteroides distasonis	QUINALPHOS	2_E9	0.588914	TRUE
NT5074	Parabacteroides distasonis	QUINOCLAMINE	5_H10	0.528172	TRUE
NT5074	Parabacteroides distasonis	SPIROMESIFEN	11_F1	0.771792	TRUE
NT5074	Parabacteroides distasonis	SPIROMESIFEN-METABOLITE M01	4_G4	0.62236	TRUE
NT5074	Parabacteroides distasonis	SULCOFURON-SODIUM MONOHYDRATE	3_D1	0.494407	TRUE
NT5074	Parabacteroides distasonis	TBBPA (3,3,5,5-TETRABROMOBISPHENOL A)	Xen_D2	0.0802002	TRUE
NT5074	Parabacteroides distasonis	TDCPP	6_H12	0.500299	TRUE
NT5074	Parabacteroides distasonis	TRIAZOPHOS (MIXTURE)	2_B12	0.701257	TRUE
NT5074	Parabacteroides distasonis	TRIFLUMIZOLE	5_H9	0.74604	TRUE
NT5074	Parabacteroides distasonis	TRIPHENYL PO4	Xen_G12	0.59363	TRUE
NT5074	Parabacteroides distasonis	ZOXAMIDE	5_F7	0.642534	TRUE
NT5071	Parabacteroides merdae	1-NITROPYRENE	Xen_D4	0.494671	TRUE
NT5071	Parabacteroides merdae	4,4-DDT	3_D8	0.689812	TRUE
NT5071	Parabacteroides merdae	ALPHA-HBCD	Xen_A2	0.351173	TRUE
NT5071	Parabacteroides merdae	ASULAM	10_A12	0.774029	TRUE
NT5071	Parabacteroides merdae	AZOCYCLOTIN	10_D2	0.745721	TRUE
NT5071	Parabacteroides merdae	BISPHENOL AF	Xen_E1	0.514989	TRUE
NT5071	Parabacteroides merdae	BIXAFEN METABOLITE BYF00587	1_E10	0.779419	TRUE
NT5071	Parabacteroides merdae	BRODIFACOUM	11_D11	0.00967798	TRUE
NT5071	Parabacteroides merdae	BROMADIOLON	11_C11	0.249671	TRUE
NT5071	Parabacteroides merdae	C12-C14-ALKYL(ETHYLBENZYL)DIMETHYLAMMONI	12_B9	0.708235	TRUE
NT5071	Parabacteroides merdae	CHLORDECON; KEPONE	10_E4	0.0228832	TRUE
NT5071	Parabacteroides merdae	CLOSANTEL	1_G2	0.00673375	TRUE
NT5071	Parabacteroides merdae	DICHLOROPHEN	3_E10	0.093729	TRUE
NT5071	Parabacteroides merdae	DICOFOL	2_F3	0.776743	TRUE
NT5071	Parabacteroides merdae	DICYCLOHEXYLAMMONIUM NITRITE	3_D4	0.753121	TRUE
NT5071	Parabacteroides merdae	DIFENACOUM	5_E10	0.0277757	TRUE
NT5071	Parabacteroides merdae	DINOCAP (MIXTURE OF ISOMERS)	10_B8	0.00822632	TRUE
NT5071	Parabacteroides merdae	EMAMECTIN BENZOATE	12_A9	0.345192	TRUE
NT5071	Parabacteroides merdae	FENARIMOL	10_B12	0.299176	TRUE
NT5071	Parabacteroides merdae	FENAZAFLOR	2_A3	0.143671	TRUE
NT5071	Parabacteroides merdae	FENTIN CHLORIDE	2_C8	0.0100911	TRUE
NT5071	Parabacteroides merdae	FENTIN HYDROXIDE	2_D8	0.0152971	TRUE
NT5071	Parabacteroides merdae	FENTRAZAMIDE	9_F9	0.411432	TRUE
NT5071	Parabacteroides merdae	FLOCOUMAFEN (MIXTURE OF ISOMERS)	7_F2	0.250886	TRUE
NT5071	Parabacteroides merdae	FLUAZINAM	7_B3	0.0368717	TRUE
NT5071	Parabacteroides merdae	FLUOTRIMAZOL	10_F11	0.618614	TRUE
NT5071	Parabacteroides merdae	FLURPRIMIDOL	5_G8	0.588414	TRUE
NT5071	Parabacteroides merdae	GUAZATINE ACETATE SALT	9_C10	0.0208909	TRUE
NT5071	Parabacteroides merdae	HEXACHLOROPHENE	3_E7	0.0156215	TRUE
NT5071	Parabacteroides merdae	IMINOCTADINE TRIACETATE	3_E4	0.0249645	TRUE
NT5071	Parabacteroides merdae	NAFTALOFOS	1_A10	0.793885	TRUE
NT5071	Parabacteroides merdae	NICLOSAMIDE MONOHYDRATE	1_D1	0.0253827	TRUE
NT5071	Parabacteroides merdae	NUARIMOL	4_F9	0.782073	TRUE
NT5071	Parabacteroides merdae	OCTHILINONE	12_A12	0.00935186	TRUE
NT5071	Parabacteroides merdae	PENTACHLORPHENYLACETAT	7_D11	0.557722	TRUE
NT5071	Parabacteroides merdae	TBBPA (3,3,5,5-TETRABROMOBISPHENOL A)	Xen_D2	0.150655	TRUE
NT5071	Parabacteroides merdae	ZIRAM	2_D10	0.699097	TRUE
NT5011	Roseburia intestinalis	ABAMECTIN	5_B1	0.570796	TRUE
NT5011	Roseburia intestinalis	AZOCYCLOTIN	10_D2	0.653718	TRUE
NT5011	Roseburia intestinalis	BISPHENOL AF	Xen_E1	0.660591	TRUE
NT5011	Roseburia intestinalis	BRODIFACOUM	11_D11	0.345054	TRUE
NT5011	Roseburia intestinalis	BROMADIOLON	11_C11	0.653671	TRUE
NT5011	Roseburia intestinalis	C12-C14-ALKYL(ETHYLBENZYL)DIMETHYLAMMONI	12_B9	0.0284613	TRUE
NT5011	Roseburia intestinalis	CHLORDECON; KEPONE	10_E4	0.0477577	TRUE
NT5011	Roseburia intestinalis	CLOSANTEL	1_G2	0.150082	TRUE
NT5011	Roseburia intestinalis	DICHLOROPHEN	3_E10	0.63955	TRUE
NT5011	Roseburia intestinalis	DIFENACOUM	5_E10	0.710965	TRUE
NT5011	Roseburia intestinalis	DINOBUTON	10_A8	0.691646	TRUE
NT5011	Roseburia intestinalis	DNOC	10_A9	0.709774	TRUE
NT5011	Roseburia intestinalis	EMAMECTIN BENZOATE	12_A9	0.0307007	TRUE
NT5011	Roseburia intestinalis	FENAZAFLOR	2_A3	0.796752	TRUE
NT5011	Roseburia intestinalis	FENTIN CHLORIDE	2_C8	0.0423679	TRUE
NT5011	Roseburia intestinalis	FENTIN HYDROXIDE	2_D8	0.0336177	TRUE
NT5011	Roseburia intestinalis	FERIMZONE	3_H1	0.714716	TRUE
NT5011	Roseburia intestinalis	FIPRONIL SULFIDE	7_F9	0.557852	TRUE
NT5011	Roseburia intestinalis	FIPRONIL-DESULFINYL	12_A1	0.697936	TRUE
NT5011	Roseburia intestinalis	FLOCOUMAFEN (MIXTURE OF ISOMERS)	7_F2	0.410519	TRUE
NT5011	Roseburia intestinalis	GUAZATINE ACETATE SALT	9_C10	0.0390139	TRUE
NT5011	Roseburia intestinalis	HEXACHLOROPHENE	3_E7	0.0497939	TRUE
NT5011	Roseburia intestinalis	HYDRAMETHYLNON	7_D10	0.391267	TRUE
NT5011	Roseburia intestinalis	IMAZALIL	3_D12	0.767206	TRUE
NT5011	Roseburia intestinalis	IMAZALIL SULFATE	12_F10	0.260663	TRUE
NT5011	Roseburia intestinalis	IMINOCTADINE TRIACETATE	3_E4	0.0289958	TRUE
NT5011	Roseburia intestinalis	LACTOFEN	6_D3	0.779652	TRUE
NT5011	Roseburia intestinalis	OCHRATOXIN A	Xen_G2	0.131333	TRUE
NT5011	Roseburia intestinalis	OCTHILINONE	12_A12	0.448614	TRUE
NT5011	Roseburia intestinalis	SULCOFURON-SODIUM MONOHYDRATE	3_D1	0.792341	TRUE
NT5011	Roseburia intestinalis	TBBPA (3,3,5,5-TETRABROMOBISPHENOL A)	Xen_D2	0.0954243	TRUE
NT5038	Streptococcus salivarius	BETA-HBCD	Xen_B2	0.520863	TRUE
NT5038	Streptococcus salivarius	BRODIFACOUM	11_D11	0.393332	TRUE
NT5038	Streptococcus salivarius	BROMADIOLON	11_C11	0.553446	TRUE
NT5038	Streptococcus salivarius	CHLORDECON; KEPONE	10_E4	0.0301335	TRUE
NT5038	Streptococcus salivarius	CLOSANTEL	1_G2	0.0174867	TRUE
NT5038	Streptococcus salivarius	DICHLOROPHEN	3_E10	0.445453	TRUE
NT5038	Streptococcus salivarius	DIFENACOUM	5_E10	0.709395	TRUE
NT5038	Streptococcus salivarius	DINOCAP (MIXTURE OF ISOMERS)	10_B8	0.300794	TRUE
NT5038	Streptococcus salivarius	EMAMECTIN BENZOATE	12_A9	0.797891	TRUE
NT5038	Streptococcus salivarius	FENAZAFLOR	2_A3	0.342207	TRUE
NT5038	Streptococcus salivarius	FIPRONIL SULFIDE	7_F9	0.750026	TRUE
NT5038	Streptococcus salivarius	FIPRONIL SULFONE	5_H4	0.548196	TRUE
NT5038	Streptococcus salivarius	FIPRONIL-DESULFINYL	12_A1	0.539002	TRUE
NT5038	Streptococcus salivarius	FLOCOUMAFEN (MIXTURE OF ISOMERS)	7_F2	0.211797	TRUE
NT5038	Streptococcus salivarius	GUAZATINE ACETATE SALT	9_C10	0.4738	TRUE
NT5038	Streptococcus salivarius	HEXACHLOROPHENE	3_E7	0.0328616	TRUE
NT5038	Streptococcus salivarius	IMINOCTADINE TRIACETATE	3_E4	0.453541	TRUE
NT5038	Streptococcus salivarius	NICLOSAMIDE MONOHYDRATE	1_D1	0.0850154	TRUE
NT5038	Streptococcus salivarius	SULCOFURON-SODIUM MONOHYDRATE	3_D1	0.477806	TRUE
NT5038	Streptococcus salivarius	TBBPA (3,3,5,5-TETRABROMOBISPHENOL A)	Xen_D2	0.144451	TRUE

## Sheet: Source Data Figure 2A
Source Data Figure 2A. Growth inhibition hits vs bacterial abundance in cohort microbiome data
Internal ID	Strain	ID	Phylum	Abundance [%] [1]	Number of pollutants that inhibit bacterial growth in this screen
NT5021	Akkermansia muciniphila	DSM 22959	Verrucomicrobia	0.25411	9
NT5050	Bacteroides caccae	DSM 19024/ATCC 43185, CCUG 38735, CIP 104201, JCM 9498, NCTC 13051, VPI 3452A	Bacteroidetes	0.47847	23
NT5052	Bacteroides clarus	DSM 22519/JCM 16067	Bacteroidetes	0.1881	40
NT5049	Bacteroides dorei	DSM 17855/JCM 13471	Bacteroidetes	0.17916	18
NT5055	Bacteroides stercoris	HM-1036	Bacteroidetes	0.29389	47
NT5004	Bacteroides thetaiotaomicron	DSM 2079	Bacteroidetes	0.39423	41
NT5002	Bacteroides uniformis	DSM 6597	Bacteroidetes	2.11033	39
NT5028	Bifidobacterium longum subsp. longum	DSM 20219	Actinobacteria	0.18074	21
NT5083	Clostridium difficile	DSM 27543	Firmicutes	0.03746	14
NT5073	Collinsella aerofaciens	DSM 3979	Actinobacteria	0.23677	15
NT5048	Coprococcus comes	ATCC 27758	Firmicutes	0.20085	19
NT5078	Escherichia coli ED1a	ED1a	Proteobacteria	0.09581	2
NT5077	Escherichia coli IAI1	IAI1	Proteobacteria	0.09581	7
NT5009	Eubacterium rectale	DSM 17629	Firmicutes	0.18391	34
NT5029	Fusobacterium nucleatum subsp. animalis	DSM 19679	Fusobacteria	0.08928	7
NT5007	Lactobacillus gasseri	DSM 20243	Firmicutes	0.48018	18
NT5042	Lactobacillus paracasei	ATCC SD5275	Firmicutes	0.01013	13
NT5081	Odoribacter splanchnicus	DSM 20712	Bacteroidetes	0.25361	35
NT5074	Parabacteroides distasonis	DSM 20701	Bacteroidetes	0.27809	98
NT5071	Parabacteroides merdae	DSM 19495	Bacteroidetes	0.42037	37
NT5011	Roseburia intestinalis	DSM 14610	Firmicutes	0.09377	31
NT5038	Streptococcus salivarius	DSMZ 20560	Firmicutes	0.0928	20

## Sheet: Source Data Figure 2B
Source Data Figure 2B Growth inhibition hits vs bacterial prevalence in cohort microbiome data
Internal ID	Strain	ID	PhylumFig	Prevalence [%]1	Number of pollutants that inhibit bacterial growth in this screen
NT5021	Akkermansia muciniphila	DSM 22959	Verrucomicrobia	47.052	9
NT5050	Bacteroides caccae	DSM 19024/ATCC 43185, CCUG 38735, CIP 104201, JCM 9498, NCTC 13051, VPI 3452A	Bacteroidetes	61.663	23
NT5052	Bacteroides clarus	DSM 22519/JCM 16067	Bacteroidetes	7.929	40
NT5049	Bacteroides dorei	DSM 17855/JCM 13471	Bacteroidetes	63.512	18
NT5055	Bacteroides stercoris	HM-1036	Bacteroidetes	54.496	47
NT5004	Bacteroides thetaiotaomicron	DSM 2079	Bacteroidetes	64.74	41
NT5002	Bacteroides uniformis	DSM 6597	Bacteroidetes	73.713	39
NT5028	Bifidobacterium longum subsp. longum	DSM 20219	Actinobacteria	59.821	21
NT5083	Clostridium difficile	DSM 27543	Firmicutes	83.853	14
NT5073	Collinsella aerofaciens	DSM 3979	Actinobacteria	49.693	15
NT5048	Coprococcus comes	ATCC 27758	Firmicutes	57.794	19
NT5078	Escherichia coli ED1a	ED1a	Proteobacteria	51.124	2
NT5077	Escherichia coli IAI1	IAI1	Proteobacteria	51.124	7
NT5009	Eubacterium rectale	DSM 17629	Firmicutes	66.319	34
NT5029	Fusobacterium nucleatum subsp. animalis	DSM 19679	Fusobacteria	36.576	7
NT5007	Lactobacillus gasseri	DSM 20243	Firmicutes	100	18
NT5042	Lactobacillus paracasei	ATCC SD5275	Firmicutes	10.059	13
NT5081	Odoribacter splanchnicus	DSM 20712	Bacteroidetes	47.709	35
NT5074	Parabacteroides distasonis	DSM 20701	Bacteroidetes	62.806	98
NT5071	Parabacteroides merdae	DSM 19495	Bacteroidetes	56.928	37
NT5011	Roseburia intestinalis	DSM 14610	Firmicutes	55.89	31
NT5038	Streptococcus salivarius	DSMZ 20560	Firmicutes	57.143	20

## Sheet: Source Data Figure 2C
Source Data Figure 2C Growth inhibition hits pollutants vs growth inhibition hits human drugs
Internal ID	Strain	ID	PhylumFig	Number of pollutants that inhibit bacterial growth in this screen	Number of drugs that inhibit bacterial growth in the Maier et al. 2018 drug-screen [2]
NT5078	Escherichia coli ED1a	ED1a	Proteobacteria	2	78
NT5077	Escherichia coli IAI1	IAI1	Proteobacteria	7	82
NT5021	Akkermansia muciniphila	DSM 22959	Verrucomicrobia	9	85
NT5083	Clostridium difficile	DSM 27543	Firmicutes	14	99
NT5042	Lactobacillus paracasei	ATCC SD5275	Firmicutes	13	103
NT5028	Bifidobacterium longum subsp. longum	DSM 20219	Actinobacteria	21	106
NT5004	Bacteroides thetaiotaomicron	DSM 2079	Bacteroidetes	41	108
NT5050	Bacteroides caccae	DSM 19024/ATCC 43185, CCUG 38735, CIP 104201, JCM 9498, NCTC 13051, VPI 3452A	Bacteroidetes	23	120
NT5038	Streptococcus salivarius	DSMZ 20560	Firmicutes	20	129
NT5081	Odoribacter splanchnicus	DSM 20712	Bacteroidetes	35	147
NT5071	Parabacteroides merdae	DSM 19495	Bacteroidetes	37	149
NT5074	Parabacteroides distasonis	DSM 20701	Bacteroidetes	98	156
NT5073	Collinsella aerofaciens	DSM 3979	Actinobacteria	15	159
NT5002	Bacteroides uniformis	DSM 6597	Bacteroidetes	39	164
NT5048	Coprococcus comes	ATCC 27758	Firmicutes	19	167
NT5009	Eubacterium rectale	DSM 17629	Firmicutes	34	183
NT5011	Roseburia intestinalis	DSM 14610	Firmicutes	31	191

## Sheet: Source Data Figure 2G
Source Data Figure 2G. Strain susceptibility in monoculture vs Com20 microbial community context
Context	Monoculture screen (hit yes/no)		Strain abundance ratio in Com20 treatment relative to Com20 DMSO control
Species	TBBPA (3,3,5,5-TETRABROMOBISPHENOL A)	BISPHENOL AF	TBBPA	BPAF
Bacteroides thetaiotaomicron	TRUE	TRUE	4.65349	0.0942527
Bacteroides uniformis	TRUE	TRUE	0.0714569	0.0855358
Collinsella aerofaciens	TRUE	FALSE	3.30598	1.24421
Bariatricus comes	TRUE	FALSE	0.0607225	2.04097
Agathobacter rectalis	TRUE	TRUE	0	2.13187
Fusobacterium nucleatum	TRUE	TRUE	5.16533	1.57882
Parabacteroides merdae	TRUE	TRUE	0	0.707544
Roseburia intestinalis	TRUE	TRUE	0	0.690092
Streptococcus salivarius	TRUE	FALSE	0	2.66034

## Sheet: Source Data Figure 2H
Source Data Figure 2H. BPAF bioaccumulation by Com20 microbial community
ID	Condition	Sample	Treatment	Hours	Replicate	Content	SK:To measure	SK:Position	Sample Name	Sample Position	Raw_concentration	Concentration	Content_hours
10MD0	Treatment	Medium	DMSO	0	4	Medium	1	A1	10MD0	P2-A1	0	0	Medium_0
11MD0	Treatment	Medium	DMSO	0	5	Medium	1	A2	11MD0	P2-A2	0	0	Medium_0
12MD0	Treatment	Medium	DMSO	0	6	Medium	1	A3	12MD0	P2-A3	0	0	Medium_0
13MB0	Treatment	Medium	BPAF	0	1	Medium	1	A4	13MB0	P2-A4	10.2624	25.656	Medium_0
14MB0	Treatment	Medium	BPAF	0	2	Medium	1	A5	14MB0	P2-A5	10.3054	25.7635	Medium_0
15MB0	Treatment	Medium	BPAF	0	3	Medium	1	A6	15MB0	P2-A6	10.4338	26.0845	Medium_0
16MB0	Treatment	Medium	BPAF	0	4	Medium	1	A7	16MB0	P2-A7	9.9953	24.9883	Medium_0
17MB0	Treatment	Medium	BPAF	0	5	Medium	1	A8	17MB0	P2-A8	10.0656	25.164	Medium_0
18MB0	Treatment	Medium	BPAF	0	6	Medium	1	A9	18MB0	P2-A9	9.7243	24.3107	Medium_0
40MD24	Treatment	Medium	DMSO	24	4	Medium	1	B1	40MD24	P2-B1	0	0	Medium_24
41MD24	Treatment	Medium	DMSO	24	5	Medium	1	B2	41MD24	P2-B2	0	0	Medium_24
42MD24	Treatment	Medium	DMSO	24	6	Medium	1	B3	42MD24	P2-B3	0	0	Medium_24
43MB24	Treatment	Medium	BPAF	24	1	Medium	1	B4	43MB24	P2-B4	10.1625	25.4062	Medium_24
44MB24	Treatment	Medium	BPAF	24	2	Medium	1	B5	44MB24	P2-B5	9.9923	24.9808	Medium_24
45MB24	Treatment	Medium	BPAF	24	3	Medium	1	B6	45MB24	P2-B6	9.9676	24.919	Medium_24
46MB24	Treatment	Medium	BPAF	24	4	Medium	1	B7	46MB24	P2-B7	10.1999	25.4997	Medium_24
47MB24	Treatment	Medium	BPAF	24	5	Medium	1	B8	47MB24	P2-B8	10.1379	25.3448	Medium_24
48MB24	Treatment	Medium	BPAF	24	6	Medium	1	B9	48MB24	P2-B9	9.8108	24.527	Medium_24
55BB24	Treatment	Bacteria	BPAF	24	1	Culture	1	C1	55BB24	P2-C1	10.3412	25.853	Culture_24
56BB24	Treatment	Bacteria	BPAF	24	2	Culture	1	C2	56BB24	P2-C2	9.3539	23.3847	Culture_24
57BB24	Treatment	Bacteria	BPAF	24	3	Culture	1	C3	57BB24	P2-C3	10.0162	25.0405	Culture_24
58BB24	Treatment	Bacteria	BPAF	24	4	Culture	1	C4	58BB24	P2-C4	8.9303	22.3257	Culture_24
59BB24	Treatment	Bacteria	BPAF	24	5	Culture	1	C5	59BB24	P2-C5	9.3472	23.368	Culture_24
60BB24	Treatment	Bacteria	BPAF	24	6	Culture	1	C6	60BB24	P2-C6	9.3302	23.3255	Culture_24
67BDP	Treatment	Bacteria	DMSO	24	1	Pellet	1	E7	67BDP	P2-E7	0.3224	0.806	Pellet_24
68BDP	Treatment	Bacteria	DMSO	24	2	Pellet	1	E8	68BDP	P2-E8	0.3225	0.80625	Pellet_24
69BDP	Treatment	Bacteria	DMSO	24	3	Pellet	1	E9	69BDP	P2-E9	0.3226	0.8065	Pellet_24
73BBS	Treatment	Bacteria	BPAF	24	1	Supernatent	1	D1	73BBS	P2-D1	3.9148	9.787	Supernatent_24
74BBS	Treatment	Bacteria	BPAF	24	2	Supernatent	1	D2	74BBS	P2-D2	3.8539	9.63475	Supernatent_24
75BBS	Treatment	Bacteria	BPAF	24	3	Supernatent	1	D3	75BBS	P2-D3	3.5391	8.84775	Supernatent_24
76BBS	Treatment	Bacteria	BPAF	24	4	Supernatent	1	D4	76BBS	P2-D4	4.0511	10.1277	Supernatent_24
77BBS	Treatment	Bacteria	BPAF	24	5	Supernatent	1	D5	77BBS	P2-D5	1.6931	4.23275	Supernatent_24
78BBS	Treatment	Bacteria	BPAF	24	6	Supernatent	1	D6	78BBS	P2-D6	3.4612	8.653	Supernatent_24
79BBP	Treatment	Bacteria	BPAF	24	1	Pellet	1	E1	79BBP	P2-E1	6.3391	15.8477	Pellet_24
80BBP	Treatment	Bacteria	BPAF	24	2	Pellet	1	E2	80BBP	P2-E2	7.8734	19.6835	Pellet_24
81BBP	Treatment	Bacteria	BPAF	24	3	Pellet	1	E3	81BBP	P2-E3	6.647	16.6175	Pellet_24
82BBP	Treatment	Bacteria	BPAF	24	4	Pellet	1	E4	82BBP	P2-E4	5.9921	14.9802	Pellet_24
83BBP	Treatment	Bacteria	BPAF	24	5	Pellet	1	E5	83BBP	P2-E5	6.9221	17.3053	Pellet_24
84BBP	Treatment	Bacteria	BPAF	24	6	Pellet	1	E6	84BBP	P2-E6	6.5238	16.3095	Pellet_24

## Sheet: Source Data Figure 3B
Source Data Figure 3B. Tanimoto indexes indicating chemical similarity between chemical pollutants from this screen, and their closest match to human drugs screened in Maier et al 2018
Pollutant_PubChem_CID	Pollutant_name	Drug_PubChem_CID	Drug_name	Tanimoto_Index
5362487	SULFUR	47641	NAFTIFINE HYDROCHLORIDE	0.0263158
16945	MIREX	5210	SIBUTRAMINE HYDROCHLORIDE	0.0666667
16686	DIENOCHLOR	18087	CLOPIDOL	0.107143
712	METHALDEHYDE	5665	VIGABATRIN HYDROCHLORIDE	0.121212
299	CHLORDECON; KEPONE	18087	CLOPIDOL	0.129032
16212294	HEPTACHLOR ENDO-EPOXIDE (ISOMER A)	64139	EFAVIRENZ	0.136364
16212247	HEPTACHLOR EXO-EPOXIDE (ISOMER B)	64139	EFAVIRENZ	0.136364
17357	ALODAN	5210	SIBUTRAMINE HYDROCHLORIDE	0.150943
3589	HEPTACHLOR	2763	CIPROFIBRATE	0.152542
7280	1,2-DIBROMO-3-CHLOROPROPANE	28061	ORNIDAZOLE	0.156863
409301	METHYLMERCURY CHLORIDE	18087	CLOPIDOL	0.16
11167	METHYL-ISO-THIOCYANATE	1349907	METHIMAZOLE	0.16129
9576097	ISOMETHIOZIN	2481	BUTALBITAL	0.161765
16212229	S-METOLACHLOR METABOLITE CGA 37735	444	BUPROPION HYDROCHLORIDE	0.166667
26177	TDCPP	1993	METHACHOLINE CHLORIDE	0.175
7839	1,2-DIBROMOETHAN	3053	PENTETIC ACID	0.181818
4096	METHAMIDOPHOS	5486971	PREGABALIN	0.181818
969491	DIELDRIN	21249869	ADAMANTAMINE FUMARATE	0.184211
12358480	ENDRIN	21249869	ADAMANTAMINE FUMARATE	0.184211
30479	METRIBUZIN	18680317	AMINOPHYLLINE	0.185185
15583	BROMOCYCLEN	2763	CIPROFIBRATE	0.186441
6720	QUINTOZEN	3090	DIMETRIDAZOLE	0.189189
3039	DICHLORVOS; DDVP	11289	CHLOROTRIANISENE	0.190476
8370	HEXACHLOROBENZENE	18087	CLOPIDOL	0.190476
4420	DIBROM	3339	FENOFIBRATE	0.192982
3118	DISULFOTON	3117	DISULFIRAM	0.2
17242	DISULFOTON-SULFOXIDE	31072	CARBIMAZOLE	0.2
97768	ENDOSULFAN ETHER	449215	D-CYCLOSERINE	0.2
3034435	METHACRIFOS	2244	ACETYLSALICYLIC ACID	0.2
56841697	MEPERFLUTHRIN	4990	PYRICARBATE	0.203125
25670	TERBUFOS (S-TERT.-BUTYL- THIOME	2796	CLOFIBRATE	0.203704
3224	ENDOSULFAN	449215	D-CYCLOSERINE	0.204545
518659	S 421	3516	GUAIFENESIN	0.204545
4790	PHORATE	3117	DISULFIRAM	0.205128
11350631	TEFLUTHRIN (MIXTURE OF ISOMERS)	115163	PIVMECILLINAM HYDROCHLORIDE	0.206522
5371560	DICROTOPHOS	688020	CROTAMITON	0.206897
8295	TRIS(BETA-CHLOROETHYL) PO4	2478	BUSULFAN	0.206897
8295	TRIS(BETA-CHLOROETHYL) PO4	2478	BUSULFAN	0.206897
17424	PHORAT-SULFOXIDE	31072	CARBIMAZOLE	0.207547
9953940	FIPRONIL SULFIDE	456389	DICLAZURIL	0.207792
11763618	ALPHA-HBCD	21249869	ADAMANTAMINE FUMARATE	0.208333
13040187	BETA-HBCD	21249869	ADAMANTAMINE FUMARATE	0.208333
8371	CHLORANIL	18087	CLOPIDOL	0.208333
11377211	GAMMA-HBCD	21249869	ADAMANTAMINE FUMARATE	0.208333
13940	ENDOSULFAN SULFATE	6883	ISOSORBIDE DINITRATE	0.209302
71312397	CHLORDEN	2763	CIPROFIBRATE	0.210526
15910	CHLOROTHALONIL	44564	LODOXAMIDE	0.210526
115268	DIQUAT DIBROMIDE MONOHYDRATE	26070	TRANYLCYPROMINE HYDROCHLORIDE	0.210526
71310221	PYRETHRUM EXTRACT	11980942	VERTEPORFIN	0.210526
13450	TERBUTRYN	73707356	TERBUTALINE HEMISULFATE	0.210526
441071	L-STRYCHNINE	6839	PHENSUXIMIDE	0.211268
9601227	THIODICARB	4991	PYRIDOSTIGMINE IODIDE	0.211538
33565	TRIFORIN	1547484	CINNARIZINE	0.211538
13709	METHIDATHION	4045	MEFEXAMIDE HYDROCHLORIDE	0.212121
62773	HEPTENOPHOS	2780	CLEBOPRIDE MALEATE	0.2125
92425	FLUMIOXAZIN	441401	LINEZOLID	0.213483
13307026	MANCOZEB	8197	TETRAETHYLENEPENTAMINE PENTAHYDROCHLORIDE	0.214286
9555	PFDEA (PERFLUORODECANOIC ACID)	2797	CLOFIBRIC ACID	0.214286
67818	PFHPA (PERFLUOROHEPTANOIC ACID)	2797	CLOFIBRIC ACID	0.214286
67821	PFNA (PERFLUORONONANOIC ACID)	2797	CLOFIBRIC ACID	0.214286
9554	PFOA (PERFLUOROOCTANOIC ACID)	2797	CLOFIBRIC ACID	0.214286
25355	TERBUFOS-SULFOXIDE	2796	CLOFIBRATE	0.214286
30773	CYANAZIN	4826	PINACIDIL MONOHYDRATE	0.215385
2777312	PROPYLENE THIOUREA	135398654	SAPROPTERIN DIHYDROCHLORIDE	0.216667
6228	N,N-DIMETHYLFORMAMIDE	2123	ALTRETAMINE	0.217391
11302979	TOPRAMEZONE	18680317	AMINOPHYLLINE	0.219178
3001858	METHAM-NA DIHYDRATE	4990	PYRICARBATE	0.219512
9839306	PRALLETHRIN	24776142	FUSIDIC ACID SODIUM SALT	0.220183
14145	DICHLOFLUANID	10767	AMYLEINE HYDROCHLORIDE	0.220339
145710	ENDOSULFAN LACTONE	449215	D-CYCLOSERINE	0.222222
5075889	MANEB (MANGANESE ETHYLENEBIS &	8197	TETRAETHYLENEPENTAMINE PENTAHYDROCHLORIDE	0.222222
13905	SIMETRYN	2366	BETAHISTINE MESYLATE	0.222222
3032296	ZINEB (MIXTURE)	8197	TETRAETHYLENEPENTAMINE PENTAHYDROCHLORIDE	0.222222
162117	THIOSULTAP DISODIUM	77991	RIVASTIGMINE	0.224138
162117	THIOSULTAP DISODIUM	77991	RIVASTIGMINE	0.224138
86398	FLUDIOXONIL	4197	MILRINONE	0.225806
2087	ALDRIN	126280	INDATRALINE HYDROCHLORIDE	0.226415
12310946	ISODRINE	126280	INDATRALINE HYDROCHLORIDE	0.226415
213011	DIMEFLUTHRIN	35455	FEPRAZONE	0.227273
91590	IRGAROLR	119570	PRAMIPEXOLE DIHYDROCHLORIDE	0.227273
11048796	FLUOXASTROBIN	123631	GEFITINIB	0.227723
2723650	2-IMIDAZOLIDINETHION	5504	TOLAZOLINE HYDROCHLORIDE	0.228571
2723650	2-IMIDAZOLIDINETHION	5504	TOLAZOLINE HYDROCHLORIDE	0.228571
5364079	CYMOXANIL	2727	CHLORPROPAMIDE	0.229508
71482	AZAMETHIPHOS	50942	DOXOFYLLINE	0.22973
17038	CAPTAFOL	6839	PHENSUXIMIDE	0.230769
30709	LEPTOPHOS	3561	HALOPROGIN	0.230769
5371562	MONOCROTOPHOS	4990	PYRICARBATE	0.230769
17425	PHORAT-SULFONE	2478	BUSULFAN	0.230769
135491830	SETHOXYDIM	107807	PERINDOPRIL	0.231579
19395	SULFOTEP	31072	CARBIMAZOLE	0.232558
6327657	FENTIN HYDROXIDE	4760	PHENINDIONE	0.233333
5971	ALLYL ISO-THIOCYANATE (STABILIZED)	2481	BUTALBITAL	0.234043
15558638	BIOALLETHRIN	10041070	ALTRENOGEST	0.234043
4696	PATULIN	5905	IDOXURIDINE	0.234375
3286	ETHION	3117	DISULFIRAM	0.235294
5372194	FLUBENZIMIN	40632	PIRFENIDONE	0.235294
44146693	INDAZIFLAM	6179	MEBANAZINE	0.235294
11571392	SAFLUFENACIL	35935	PIRPROFEN	0.235294
11205153	THIENCARBAZONE-METHYL	32170	ARTICAINE HYDROCHLORIDE	0.235294
91664	TOLCLOFOS-METHYL	78094	CRESOPIRINE	0.235294
22673275	FIPRONIL-DESULFINYL	456389	DICLAZURIL	0.236111
39424	DIFENZOQUAT METHYLSULFATE	3393610	CHLORAMINE-T HYDRATE	0.236364
77797	SULFLURAMID	66265	DEXFENFLURAMINE HYDROCHLORIDE	0.236364
5383	TEBUTHIURON	4990	PYRICARBATE	0.236364
5383	TEBUTHIURON	4990	PYRICARBATE	0.236364
41718	TERBUFOS-SULFONE	2796	CLOFIBRATE	0.236364
41718	TERBUFOS-SULFONE	2796	CLOFIBRATE	0.236364
135438605	CYCLOXYDIM	107807	PERINDOPRIL	0.236559
12541	THIOMETON IN SHELLSOL	3117	DISULFIRAM	0.236842
135491728	CLETHODIM (MIXTURE OF ISOMERS)	104838	IMIPENEM	0.237113
23046	FENTHION OXON	156391	(S)-NAPROXEN	0.237288
656612	TRANSFLUTHRIN	4990	PYRICARBATE	0.238095
135495928	TERBUTYLAZINE-2-HYDROXY	4622	OXIBENDAZOL	0.238806
10788	DAZOMET; THIADIAZINE	4822	PIMETHIXENE MALEATE	0.23913
3078139	FIPRONIL SULFONE	2662	CELECOXIB	0.24
23666830	MONOSULTAP	288	LEVOCARNITINE	0.24
5543	TRIALLAT	7029	AMFEPRAMONE HYDROCHLORIDE	0.24
86412	ACIBENZOLAR-S-METHYL	16684927	THIMEROSAL	0.240741
5284505	1,1,1-TRICHLORO-2-METHYL-2-PROPANOL HEMIHYDRATE	4668904	CLODRONATE DISODIUM	0.241379
24482	AMMONIUM SULFAMATE	5333	SULFANILAMIDE	0.241379
100958102	DINOTEFURAN	5526	TRANEXAMIC ACID	0.241379
9933690	FIPRONIL CARBOXAMIDE	1046	PYRAZINAMIDE	0.241379
11329250	SAFLUFENACIL METABOLITE M800H02	2577	CARMOFUR	0.241379
23424322	ALLOXYDIM-NA	11980942	VERTEPORFIN	0.241935
92170	ENDOSULFAN ALCOHOL	7427	TREHALOSE DIHYDRATE	0.243902
87207	DALAPONE-METHYL	2796	CLOFIBRATE	0.244444
3289	ETHOPROPHOS; ETHOPROP	3282	ETHENZAMIDE	0.244444
6466	GIBBERELLIC ACID; GA3; GIBBERELLIN A3	9878	FLUOROMETHOLONE	0.245098
91634	AZOCYCLOTIN	2749	CICLOPIROX ETHANOLAMINE	0.245283
22206	TERBUTHYLAZINE	2783	CLENBUTEROL HYDROCHLORIDE	0.245614
2730	CHLORPYRIPHOS	3333	FELODIPINE	0.246377
6451142	PROTHIOCONAZOLE	5472	TICLOPIDINE HYDROCHLORIDE	0.246377
36584	TERBUMETON	4908	PRIMAQUINE DIPHOSPHATE	0.246377
36584	TERBUMETON	4908	PRIMAQUINE DIPHOSPHATE	0.246377
135585373	TEPRALOXYDIM	23897	MOLINDONE HYDROCHLORIDE	0.247059
6442842	BIFENTHRIN	5311217	LACIDIPINE	0.247191
135618618	PROFOXYDIM	2724	CHLORPHENSIN CARBAMATE	0.247191
4650	1,4-BENZOQUINONE	3194	EBSELEN	0.25
91752	CADUSAFOS	3606	HEXESTROL	0.25
40024	DEOXYNIVALENOL	5753	CORTICOSTERONE	0.25
18771	DITHIANON	3194	EBSELEN	0.25
93542	FLUTHIACET-METHYL	2467	BUFLOMEDIL HYDROCHLORIDE	0.25
91741	HEXAFLUMURON	444	BUPROPION HYDROCHLORIDE	0.25
107720	INDOXACARB	3957	LORATADINE	0.25
9903739	N-DESMETHYLTHIAMETHOXAM	6093	NIRIDAZOLE	0.25
16004	NITRAPYRIN	938	NIACIN	0.25
5372405	PROPETAMPHOS	4006	MALOTILATE	0.25
9948894	PYRIFTALID	5323	SULFADIMETHOXINE	0.25
6451139	PYRIMIDIFEN	3830	KINETIN	0.25
5216	SIMAZIN	5497	NIKETHAMIDE	0.25
8722	ZIRAM	4091	METFORMIN HYDROCHLORIDE	0.25
5366546	METHOPRENE	5311221	LATANOPROST	0.252747
9881821	SILTHIOFAM	43008	ALIZAPRIDE HYDROCHLORIDE	0.252874
71312470	TEMBOTRIONE METABOLITE AE 1417268	114811	FLORFENICOL	0.253012
3034378	BENFURESATE	3001028	ESTROPIPATE PIPERAZINE SALT	0.253165
71777	LUFENURON	151166	LUMIRACOXIB	0.253165
9930667	ETHIPROLE	54677977	TERIFLUNOMIDE	0.253333
5281875	HYDRAMETHYLNON	3899	LEFLUNOMIDE	0.253333
13707	MEPHOSFOLAN	5666	VILOXAZINE HYDROCHLORIDE	0.253968
21803	CHLORPYRIPHOS-METHYL	6301	CHLORQUINALDOL	0.254902
15951	TRIETAZINE	5497	NIKETHAMIDE	0.254902
36324	AMITRAZ; NSC 324552	3393610	CHLORAMINE-T HYDRATE	0.255319
36324	AMITRAZ; NSC 324552	3393610	CHLORAMINE-T HYDRATE	0.255319
16422	BROMOPHOS-METHYL	3561	HALOPROGIN	0.255319
8606	CAPTAN	6839	PHENSUXIMIDE	0.255319
34217	2,4,5-TRICHLORO-6-HYDROXYISOPHTHALONITRI	44564	LODOXAMIDE	0.255814
6033664	FLUMETHRIN	156610540	FENOPROFEN CALCIUM SALT DIHYDRATE	0.256098
2336	BENZO[A]PYRENE	7019	AMINACRINE	0.257143
2336	BENZO[A]PYRENE	7019	AMINACRINE	0.257143
9153	BENZO[B]FLUORANTHENE	7019	AMINACRINE	0.257143
3081364	DICYCLANIL	441300	ABACAVIR SULFATE	0.257143
29732	OXADIAZON	3747	IPRIFLAVONE	0.257143
8453	2-IMIDAZOLIDINON	449215	D-CYCLOSERINE	0.258065
153920	AMICARBAZONE	444	BUPROPION HYDROCHLORIDE	0.258065
17241	DISULFOTON-SULFONE	5479	TINIDAZOLE	0.258621
9576739	BUTOCARBOXIMSULFOXIDE	4990	PYRICARBATE	0.259259
9571009	BUTOXYCARBOXIM	4990	PYRICARBATE	0.259259
590774	ETHOFUMESATE-2 KETO	2197	ANISINDIONE	0.259259
10693	PENTACHLOROANILINE	7019	AMINACRINE	0.259259
11563984	PYRACLONIL	4380	CLORGYLINE HYDROCHLORIDE	0.259259
31423	PYRENE	7099	PROFLAVINE HEMISULFATE	0.259259
102234647	SAFLUFENACIL METABOLITE M800H11	35935	PIRPROFEN	0.259259
93541	NOVALURON	3397	FLUTAMIDE	0.25974
9907412	SPIROMESIFEN	3463	GEMFIBROZIL	0.25974
39676	VINCLOZOLIN	5576	TRIMETHADIONE	0.26
16752772	FLUPYRADIFURONE	25295	CHLOROPYRAMINE HYDROCHLORIDE	0.26087
4116597	IOXYNIL-METHYL	44564	LODOXAMIDE	0.26087
86137	IMAZAMOX	4831	PIPEMIDIC ACID	0.261364
19756	FUBERIDAZOL	3883	LANSOPRAZOLE	0.261538
39223	ISAZOPHOS	6338045	ETOMIDATE	0.261538
86306	TRIAZAMATE	2796	CLOFIBRATE	0.261538
5821911	THIAMETHOXAM	3090	DIMETRIDAZOLE	0.262295
38884	BUPIRIMATE	5522	TRACAZOLATE HYDROCHLORIDE	0.2625
9879500	SPIROTETRAMAT METABOLITE BYI08330-MONO-HYDROXY	2749	CICLOPIROX ETHANOLAMINE	0.263889
36879	BUTOCARBOXIM	4990	PYRICARBATE	0.264151
15415	MALAOXON	2337	BENZOCAINE	0.264151
83975	TETRAMETHRIN	115163	PIVMECILLINAM HYDROCHLORIDE	0.264368
83975	TETRAMETHRIN	115163	PIVMECILLINAM HYDROCHLORIDE	0.264368
93516	TEBUPIRIMFOS	6338045	ETOMIDATE	0.264706
5853	TRICHLORPHON	4668904	CLODRONATE DISODIUM	0.264706
31573	DIMETHAMETRYN	71169	ISAXONINE	0.265306
6086269	DINICONAZOL (MIXTURE OF Z AND E)	441383	TERCONAZOLE	0.265306
91758	FOSTHIAZATE	5284583	LEVETIRACETAM	0.265625
108227	5-HYDROXYTHIABENDAZOLE	5202	SEROTONIN HYDROCHLORIDE	0.266667
9198	BENZO[B]NAPHTHO[2,1-D]THIOPHENE	4436	NAPHAZOLINE HYDROCHLORIDE	0.266667
2450	BRONOPOL	4173	METRONIDAZOLE	0.266667
14223	DMNA (N-NITROSODIETHANOLAMINE)	3053	PENTETIC ACID	0.266667
19577	FENTHIONSULFOXIDE	4474062	FLOSEQUINAN	0.266667
12540	FENTIN CHLORIDE	904	ACETANILIDE	0.266667
92434	TRIFLUSULFURON-METHYL	3478	GLIPIZIDE	0.267327
10238657	AMISULBROM	4474062	FLOSEQUINAN	0.267606
28213	DEMETON-S-METHYL-SULFON	5479	TINIDAZOLE	0.267857
5859	FAMPHUR	4911	PROBENECID	0.267857
17434	MECARBAM	31072	CARBIMAZOLE	0.267857
15148	NAFTALOFOS	4754	PHENACETIN	0.267857
21202	HMDI	5526	TRANEXAMIC ACID	0.268293
21202	HMDI	5526	TRANEXAMIC ACID	0.268293
7873	TEPP	4754	PHENACETIN	0.268293
2268	AZINPHOS-METHYL	5501	TODRALAZINE HYDROCHLORIDE	0.268657
135515530	CYFLUFENAMID	10391	BECLAMIDE	0.268657
115224	THIACLOPRID	2782	CLEMIZOLE HYDROCHLORIDE	0.268657
9570093	ALDICARB-SULFONE	4990	PYRICARBATE	0.269231
9568700	ALDICARB-SULFOXIDE	4990	PYRICARBATE	0.269231
30859	CHLORTHIOPHOS (MIXTURE OF ISOMERS)	3561	HALOPROGIN	0.269231
3346	FENTHION	2194	ANETHOLE-TRITHIONE	0.269231
9595287	OXAMYL	4990	PYRICARBATE	0.269231
86290107	THIACLOPRID-AMID	3351	FIPEXIDE HYDROCHLORIDE	0.269231
39040	TRICYCLAZOLE	78094	CRESOPIRINE	0.269231
91726	OXABETRINIL	5666	VILOXAZINE HYDROCHLORIDE	0.269841
92431	CLODINAFOP-PROPARGYL	4039	MECLOFENOXATE HYDROCHLORIDE	0.27027
3031	DICHLOBENIL	5353646	GUANABENZ ACETATE	0.27027
14808864	DIQUAT METABOLITE DIPYRIDONE	2202	ANTHRALIN	0.27027
16004663	TRIAFAMONE	5323	SULFADIMETHOXINE	0.27027
86367	CYPRODINIL	904	ACETANILIDE	0.270833
19657	DIOXABENZOFOS	667477	DOXEPIN HYDROCHLORIDE	0.271186
61899	DODEMORPH (MIXTURE OF CIS AND TRANS ISOMERS)	54260	AMOROLFINE HYDROCHLORIDE	0.271186
23047	FENTHION OXON SULFOXIDE	4474062	FLOSEQUINAN	0.271186
39965	HEXAZINONE	2749	CICLOPIROX ETHANOLAMINE	0.271186
9161	ACENAPHTHYLENE	2554	CARBAMAZEPINE	0.272727
2871	COUMAPHOS	2796	CLOFIBRATE	0.272727
17432	ETRIDIAZOL	3280	ETHAVERINE HYDROCHLORIDE	0.272727
4004	MALATHION	31072	CARBIMAZOLE	0.272727
8315	METHYL DICHLOROACETATE	60606	CLOPIDOGREL	0.272727
4793	PHOSALONE	2796	CLOFIBRATE	0.272727
92316	PYRIDAFOL	28871	FENTIAZAC	0.272727
54708610	SPIROTETRAMAT METABOLITE BYI08330-CIS-ENOL	4463	NEVIRAPINE	0.272727
5281576	ZEARALENONE	9064	CIANIDANOL	0.273973
3017	DIAZINON	5531	TRAPIDIL	0.274194
38779	PROFENOFOS	2796	CLOFIBRATE	0.274194
9570071	ALDICARB	4990	PYRICARBATE	0.27451
3391107	QUINOXYFEN	5564	TRICLOSAN	0.27451
86355	AZIMSULFURON	5323	SULFADIMETHOXINE	0.275
16760189	IODOSULFURON-METHYL-SODIUM	5323	SULFADIMETHOXINE	0.275
9117	BENZO[G,H,I]PERYLENE	7019	AMINACRINE	0.275862
9154	FLUORANTHENE	4760	PHENINDIONE	0.275862
9272	THIONAZIN	3280	ETHAVERINE HYDROCHLORIDE	0.275862
11388558	PENTHIOPYRAD	3899	LEFLUNOMIDE	0.276316
30913	CARTAP HYDROCHLORIDE	3077	DIMAPRIT DIHYDROCHLORIDE	0.276596
11578610	CYANTRANILIPROLE	28718	CLONIXIN LYSINATE	0.277108
98491	4,4-DDMU	667476	DIENESTROL	0.277778
9576091	ALANYCARB	2031	ADIPHENINE HYDROCHLORIDE	0.277778
6422843	PYRACLOSTROBIN	4039	MECLOFENOXATE HYDROCHLORIDE	0.277778
91770	IMAZAPIC	2161	AMLEXANOX	0.278481
37995	ETRIMFOS (MIXTURE)	3280	ETHAVERINE HYDROCHLORIDE	0.278689
12654	SIMETON	4908	PRIMAQUINE DIPHOSPHATE	0.278689
5284461	T-2 TOXIN	23817954	JOSAMYCIN	0.278912
1982	ACEPHATE	1983	ACETAMINOPHEN	0.27907
25271089	ISOPYRAZAM	5284566	GRANISETRON	0.27907
5365075	MUSCALURE	2798	CLOFILIUM TOSYLATE	0.27907
33360	ETHOFUMESATE	14130	BUCETIN	0.279412
26449	FENTHION OXON SULFONE	5467	TIAPRIDE HYDROCHLORIDE	0.279412
16559	LENACIL	16363	BENPERIDOL	0.279412
104926	BAYTHROID (MIXTURE OF ISOMERS)	156610540	FENOPROFEN CALCIUM SALT DIHYDRATE	0.28
56608859	BETA-CYFLUTHRIN	156610540	FENOPROFEN CALCIUM SALT DIHYDRATE	0.28
123622	IMIPROTHRIN (MIXTURE OF ISOMERS)	5233	SOBUZOXANE	0.28
33500	PROFLURALIN	3941250	NITROCARAMIPHEN HYDROCHLORIDE	0.28
50367	BUPROFEZIN	4021	EDARAVONE	0.280702
185602	DESMETHYL-FORMAMIDO-PIRIMICARB	4991	PYRIDOSTIGMINE IODIDE	0.280702
12001831	PROHEXIADIONE-CALCIUM	16204478	CLAVULANATE POTASSIUM SALT	0.280702
199948	TRITOSULFURONE METABOLITE M635H004	5323	SULFADIMETHOXINE	0.280702
14127923	DESNITRO-IMIDACLOPRID HYDROCHLORIDE	2782	CLEMIZOLE HYDROCHLORIDE	0.28125
32184	TRIAZOPHOS (MIXTURE)	6338045	ETOMIDATE	0.28125
11344811	ACETAMIPRID-N-DESMETHYL	2756	CIMETIDINE	0.28169
54745	FLUROXYPYR-1-METHYLHEPTYL ESTER	3316	EXALAMIDE	0.28169
37125	SULPROFOS	2082	ALBENDAZOLE	0.28169
135492483	TRALKOXYDIM	2749	CICLOPIROX ETHANOLAMINE	0.28169
736366	ANTU	7019	AMINACRINE	0.282051
16095400	FLUXAPYROXAD	54676228	PIROXICAM	0.282051
11556911	TEMBOTRIONE	3965	LOXOPROFEN	0.282051
6535	TRIETHYL PHOSPHATE	4754	PHENACETIN	0.282051
5284389	DINOCAP (MIXTURE OF ISOMERS)	5281081	ENTACAPONE	0.282353
8766	DIPHENYL SULFIDE	3334	FENBENDAZOLE	0.282609
28935	JODFENPHOS	3561	HALOPROGIN	0.282609
6107844	BROMFENVINPHOS-METHYL	5564	TRICLOSAN	0.283019
26597	FENAZAFLOR	8361	PHENYL SALICYLATE	0.283019
19578	FENTHION-SULFONE	2194	ANETHOLE-TRITHIONE	0.283019
2328	BENTAZON	3718	INDOPROFEN	0.283333
12336279	CHLORDIMEFORM HYDROCHLORIDE	667466	CHLORPROTHIXENE HYDROCHLORIDE	0.283333
32230	PIPEROPHOS	175805	ROPIVACAINE HYDROCHLORIDE	0.283784
11784975	PENOXSULAM	5326	SULFAMETER	0.283951
12463	1,2,3,4-TETRACHLOROBENZENE	3878	LAMOTRIGINE	0.285714
20965	BROMOPHOS-ETHYL	3561	HALOPROGIN	0.285714
41384	CARBOSULFAN	5411	TETRACAINE HYDROCHLORIDE	0.285714
10372	CHLORTHION	4485	NIFEDIPINE	0.285714
1787910	CODLEMONE	3686	IDEBENONE	0.285714
3082	DIMETHOATE	4990	PYRICARBATE	0.285714
112547236	DIQUAT METABOLITE TOPPS	4909	PRIMIDONE	0.285714
86429	FLUFENACET	3114	DISOPYRAMIDE	0.285714
91766	FLUFENOXURON	3371	FLUFENAMIC ACID	0.285714
86417	FLUQUINCONAZOLE	3365	FLUCONAZOLE	0.285714
43359	FURMECYCLOX	2749	CICLOPIROX ETHANOLAMINE	0.285714
54740	IMAZETHAPYR	4831	PIPEMIDIC ACID	0.285714
37517	IPRODION	444	BUPROPION HYDROCHLORIDE	0.285714
16218602	PARAQUAT DICHLORIDE HYDRATE	4991	PYRIDOSTIGMINE IODIDE	0.285714
210326	PINOXADEN	3105	DIPIVEFRIN HYDROCHLORIDE	0.285714
16213016	PROPAQUIZAFOP	4039	MECLOFENOXATE HYDROCHLORIDE	0.285714
91751	PROSULFURON	5717	ZAFIRLUKAST	0.285714
9969573	SPIROTETRAMAT	4507	NITRENDIPINE	0.285714
54886	BENFURACARB	54892	QUINAPRIL HYDROCHLORIDE	0.287129
11193251	FLUBENDIAMID	3899	LEFLUNOMIDE	0.2875
177863	SPIRODICLOFEN	2796	CLOFIBRATE	0.287671
91778	CHLORFENAPYR	2796	CLOFIBRATE	0.287879
36392	FLUOCHLORALIN	3397	FLUTAMIDE	0.287879
23676739	METOLACHLOR ESA SODIUM SALT	4178	MEXILETINE HYDROCHLORIDE	0.287879
11285653	PICOXYSTROBIN	4990	PYRICARBATE	0.287879
2735104	4-NITROPHENOL SODIUM SALT DIHYDRATE	5959	CHLORAMPHENICOL	0.288462
241753	DICYCLOHEXYLAMMONIUM NITRITE	1989	ACETOHEXAMIDE	0.288462
6433329	DIMETHYLVINPHOS	5564	TRICLOSAN	0.288462
53597	GLUFOSINATE-AMMONIUM	134669	FUDOSTEINE	0.288462
3033834	PHOSPHAMIDON (MIXTURE OF E AND Z ISOMERS)	5497	NIKETHAMIDE	0.288462
16181	BUTYLAT	5486971	PREGABALIN	0.288889
37829	DICHLORMID	5665	VIGABATRIN HYDROCHLORIDE	0.288889
23668198	FENAMINOSULF	3393610	CHLORAMINE-T HYDRATE	0.288889
77338	FENCLORIM	13738	OXOLAMINE CITRATE SALT	0.288889
8607	FOLPET	5426	THALIDOMIDE	0.288889
14346876	N,N-DIMETHYL-2-SULFAMOYLNICOTINAMIDE	5333	SULFANILAMIDE	0.288889
6579	ACRYLAMIDE	5665	VIGABATRIN HYDROCHLORIDE	0.289474
37419	BUTAMIFOS	3397	FLUTAMIDE	0.289474
73674	THIFENSULFURON-METHYL	5323	SULFADIMETHOXINE	0.289474
153909	TRIBENURON-METHYL	5323	SULFADIMETHOXINE	0.289474
86222	CARFENTRAZONE-ETHYL	2337	BENZOCAINE	0.289855
86296	MEPANIPYRIM	193962	ETRAVIRINE	0.289855
86389	THIFLUZAMIDE	3899	LEFLUNOMIDE	0.289855
5954	BENZ[A]ANTHRACENE	7019	AMINACRINE	0.290323
11826859	BUTAFENACIL	68591	TOLTRAZURIL	0.290323
41648	ISOURON	54766	BAMBUTEROL HYDROCHLORIDE	0.290323
21954	MALEIC HYDRAZIDE	967	OROTIC ACID	0.290323
102234648	SAFLUFENACIL METABOLITE M800H35	11033	SULFACARBAMIDE	0.290323
23700840	SULCOFURON-SODIUM MONOHYDRATE	5564	TRICLOSAN	0.290323
122087	ZOXAMIDE	610479	TOLFENAMIC ACID	0.290323
53297381	BENTHIAVALICARB-ISOPROPYL	35802	FLUBENDAZOL	0.291139
54739	IMAZAQUIN	2161	AMLEXANOX	0.291139
5053	RESMETHRIN	107751	RACECADOTRIL	0.291139
62210	FLUMETRALIN	3397	FLUTAMIDE	0.291667
14210	OMETHOATE	4990	PYRICARBATE	0.291667
182951	PYRAFLUFEN-ETHYL	3957	LORATADINE	0.292135
91745	CINMETHYLIN (MIXTURE OF ISOMERS)	4059	MEPHENESIN	0.292308
15604135	OXAZICLOMEFONE	5090	ROFECOXIB	0.292308
38479	PENDIMETHALIN	3397	FLUTAMIDE	0.292308
7543	4,4-METHYLENE-BIS(2-CHLOROANILINE)	681	DOPAMINE HYDROCHLORIDE	0.292683
54744	IMAZAMETHABENZ-METHYL (MIXTURE OF ISOMERS)	3784	ISRADIPINE	0.292683
6537961	TRITICONAZOLE	441383	TERCONAZOLE	0.292929
12932	BENSULIDE	3336	FENDILINE HYDROCHLORIDE	0.293103
22544	CHLORDIMEFORM	667466	CHLORPROTHIXENE HYDROCHLORIDE	0.293103
91596	ETHIDIMURON	1986	ACETAZOLAMIDE	0.293103
5018112	SEBUTHYLAZIN-DESETHYL	4993	PYRIMETHAMINE	0.293103
91763	HALOSULFURON-METHYL	5323	SULFADIMETHOXINE	0.293333
86426	SULFOSULFURON	2727	CHLORPROPAMIDE	0.293333
7239	1,2-DICHLOROBENZENE	2812	CLOTRIMAZOLE	0.294118
6734	ACENAPHTHENE	2202	ANTHRALIN	0.294118
86187	FURILAZOLE	19529	DILOXANIDE FUROATE	0.294118
50896	HALOXYFOP-METHYL	156391	(S)-NAPROXEN	0.294118
13363033	HALOXYFOP-P-METHYL	156391	(S)-NAPROXEN	0.294118
11409499	MESOSULFURON-METHYL	3488	GLIBENCLAMIDE	0.294737
11434448	BIXAFEN	4477	NICLOSAMIDE	0.294872
11271640	CHLORANTRANILIPROL	28718	CLONIXIN LYSINATE	0.294872
86287519	CLOTHIANIDIN	5353831	NIZATIDINE	0.294872
11419598	FORAMSULFURON	5323	SULFADIMETHOXINE	0.294872
26124	QUINALPHOS	3295	ETHOXZOLAMIDE	0.295082
17109	CHINOMETHIONAT; OXYTHIOQUINOX	40632	PIRFENIDONE	0.295455
86453	CLORANSULAM-METHYL	3333	FELODIPINE	0.295455
21929	DRAZOXOLON	18087	CLOPIDOL	0.295455
3032571	PROPINEB (MIXTURE)	156610542	ISOMETHEPTENE MUCATE	0.295455
25912	CHLORBROMURON	12124	METACETAMOL	0.296296
2943	CHLORTHAL-DIMETHYL	3333	FELODIPINE	0.296296
17522	CYANOPHOS	44591583	CRISABOROLE	0.296296
9862076	CYAZOFAMID	3393610	CHLORAMINE-T HYDRATE	0.296296
27982	ETHEPHON (2-CHLOROETHYL-	4668904	CLODRONATE DISODIUM	0.296296
73665	PROCHLORAZ	3957	LORATADINE	0.296296
108201	TERBUTHYLAZIN-DESETHYL	2783	CLENBUTEROL HYDROCHLORIDE	0.296296
23676736	TRIFLOXYSULFURON SODIUM SALT	4814	PICOTAMIDE MONOHYDRATE	0.296296
3034285	AZOXYSTROBIN	3282	ETHENZAMIDE	0.296875
33775	NORFLURAZON	3371	FLUFENAMIC ACID	0.296875
19079	2-(OCTYLSULFANYL)ETHAN-1-OL	3121	VALPROIC ACID	0.297297
62306	BENOXACOR	3702	INDAPAMIDE	0.297297
312171	CHLORBENSID SULFOXIDE	2798	CLOFILIUM TOSYLATE	0.297872
5353758	METHOMYL	4990	PYRICARBATE	0.297872
9013425	FERIMZONE	4044	MEFENAMIC ACID	0.298246
17531	AZINPHOS-ETHYL	5501	TODRALAZINE HYDROCHLORIDE	0.298507
105010	METHOXYFENOZIDE	71645	MEXENONE	0.298507
105010	METHOXYFENOZIDE	71645	MEXENONE	0.298507
92421	TRINEXAPAC-ETHYL	5311309	NATEGLINIDE	0.298507
6436604	UNICONAZOLE	5311454	STIRIPENTOL	0.298507
9576412	FENPYROXIMATE	10767	AMYLEINE HYDROCHLORIDE	0.298701
5483846	FLUCYCLOXURON (MIXTURE OF E AND Z)	4235	MOCLOBEMIDE	0.298701
39327	OXYFLUORFEN	4495	NIMESULIDE	0.3
57472173	PROCHLORAZ METABOLITE BTS44596	5411	TETRACAINE HYDROCHLORIDE	0.3
91665	PYROQUILON	2202	ANTHRALIN	0.3
54719924	SPIROMESIFEN-METABOLITE M01	2749	CICLOPIROX ETHANOLAMINE	0.3
71312325	SPIROTETRAMAT METABOLIT BYI08330-CIS-KETO-HYDROXY	2749	CICLOPIROX ETHANOLAMINE	0.3
10234	BINAPACRYL	3397	FLUTAMIDE	0.30137
91708	CHLORFLUAZURON	4488	NIFLUMIC ACID	0.30137
153974	ETOXAZOLE	5666	VILOXAZINE HYDROCHLORIDE	0.30137
91743	HALOXYFOP-2-ETHOXYETHYL	2796	CLOFIBRATE	0.30137
52999	METSULFURON-METHYL	5323	SULFADIMETHOXINE	0.30137
52999	METSULFURON-METHYL	5323	SULFADIMETHOXINE	0.30137
11674113	PENFLUFEN	4906	PRILOCAINE HYDROCHLORIDE	0.30137
73282	TRIASULFURON	2727	CHLORPROPAMIDE	0.30137
11657899	TRITOSULFURON	5323	SULFADIMETHOXINE	0.30137
91747	FLUXOFENIM	4235	MOCLOBEMIDE	0.301587
86160	SPIROXAMINE	66931399	GUANADREL SULFATE	0.301587
2804318	TIADINIL	4036	MECLOFENAMIC ACID SODIUM SALT MONOHYDRATE	0.301587
9411	BROMACIL	71384	DEXRAZOXANE HYDROCHLORIDE	0.301887
8381	PYRIDAPHENTHION	40632	PIRFENIDONE	0.301887
38229	THIOFANOX-SULFOXIDE	4990	PYRICARBATE	0.301887
38229	THIOFANOX-SULFOXIDE	4990	PYRICARBATE	0.301887
6451137	CYCLOSULFAMURON	5323	SULFADIMETHOXINE	0.302632
91750	PYRAZOSULFURON-ETHYL	6338045	ETOMIDATE	0.302632
91687	ANILOFOS	26937	CLOBUTINOL HYDROCHLORIDE	0.30303
135424353	DIMETHIRIMOL	26596	PARBENDAZOLE	0.30303
213031	FENHEXAMID	4477	NICLOSAMIDE	0.30303
213031	FENHEXAMID	4477	NICLOSAMIDE	0.30303
91550	GLYCIDAMIDE	6883	ISOSORBIDE DINITRATE	0.30303
10958189	IPROVALICARB	4006	MALOTILATE	0.303571
23676752	DIFLUFENZOPYR SODIUM SALT	4488	NIFLUMIC ACID	0.304348
91731	FLUAZINAM	3397	FLUTAMIDE	0.304348
13297	SUDAN I	4756	PHENAZOPYRIDINE HYDROCHLORIDE	0.304348
5851439	CINIDON-ETHYL	3957	LORATADINE	0.304878
12056759	PROPOXYCARBAZONE SODIUM SALT	4622	OXIBENDAZOL	0.304878
135121330	AMETOCTRADIN-HYDROCHLORID METABOLIT M650F06	564	AMINOCAPROIC ACID	0.305085
185719	TERBUMETON-DESETHYL	5323	SULFADIMETHOXINE	0.305085
54960	BENSULFURON-METHYL	5323	SULFADIMETHOXINE	0.305556
92420	CINOSULFURON	59765703	BENZONATATE	0.305556
17748	QUINOCLAMINE	72894	O-SULFANILAMIDE	0.305556
17748	QUINOCLAMINE	72894	O-SULFANILAMIDE	0.305556
10403199	FENAMIDONE	904	ACETANILIDE	0.306122
91724	FENPICLONIL	3878	LAMOTRIGINE	0.306122
10275455	BISTRIFLURON	3371	FLUFENAMIC ACID	0.306452
31200	FENITROTHION	4485	NIFEDIPINE	0.306452
11486133	ORYSASTROBIN	4990	PYRICARBATE	0.306452
99937725	BIXAFEN METABOLITE BYF00587	4477	NICLOSAMIDE	0.306667
91779	RIMSULFURON	5323	SULFADIMETHOXINE	0.306667
87176	BENSULTAP	4927	PROMETHAZINE HYDROCHLORIDE	0.307692
93362	METHASULFOCARB	4990	PYRICARBATE	0.307692
26176	TCPP (MIXTURE OF ISOMERS)	1993	METHACHOLINE CHLORIDE	0.307692
38235	THIOFANOX	4990	PYRICARBATE	0.307692
91699	TRIFLUMIZOLE	5361463	OXICONAZOLE NITRATE	0.307692
137628707	AMETOCTRADIN-HYDROCHLORID METABOLITE M650F01	5531	TRAPIDIL	0.308824
36606	ISOPROPALIN	5281081	ENTACAPONE	0.308824
175967	MESOTRION	3965	LOXOPROFEN	0.308824
5483872	(E)-METOMINOSTROBIN	3282	ETHENZAMIDE	0.309091
9576038	(Z)-METOMINOSTROBIN	3282	ETHENZAMIDE	0.309091
11831	2-NITROFLUORENE	4495	NIMESULIDE	0.309091
93139	DESMETHYL-PIRIMICARB	4456	NEOSTIGMINE BROMIDE	0.309091
23676741	FLUFENACET ESA SODIUM SALT	7029	AMFEPRAMONE HYDROCHLORIDE	0.309091
73668	FLURPRIMIDOL	2797	CLOFIBRIC ACID	0.309091
35969	THIOCYCLAM HYDROGEN OXALATE	9934	TIMONACIC	0.309524
176879	BIFENAZATE	5282230	TRANILAST	0.309859
47491	CHLORSULFURON	5323	SULFADIMETHOXINE	0.309859
92414	FLUMICLORAC	3278	ETHACRYNIC ACID	0.309859
91744	DIMETHENAMID	32170	ARTICAINE HYDROCHLORIDE	0.310811
13633097	DIMETHENAMID-P	32170	ARTICAINE HYDROCHLORIDE	0.310811
41381	ETHALFLURALIN	5281081	ENTACAPONE	0.310811
92433	IMAZOSULFURON	5323	SULFADIMETHOXINE	0.310811
73281	NICOSULFURON	5323	SULFADIMETHOXINE	0.310811
23664984	ALACHLOR ESA SODIUM SALT	170344	ETIFENIN	0.311475
6108489	BROMFENVINPHOS-ETHYL (MIXTURE OF CIS AND TRANS ISOMERS)	2796	CLOFIBRATE	0.311475
42850	OFURACE	3676	LIDOCAINE HYDROCHLORIDE	0.311475
91760	SULCOTRIONE	5090	ROFECOXIB	0.311475
5569	TRIFLURALIN	3397	FLUTAMIDE	0.311475
124203198	DIMOXYSTROBIN METABOLITE 505M09	3463	GEMFIBROZIL	0.311688
92213	2,4,5-TP-METHYL ESTER	60606	CLOPIDOGREL	0.3125
11159021	FLUOPICOLIDE	4488	NIFLUMIC ACID	0.3125
12130	NDPA (N-NITROSODIPROPYLAMINE)	3121	VALPROIC ACID	0.3125
40326	PERMETHRIN (MIXTURE OF CIS AND TRANS ISOMERE)	156610540	FENOPROFEN CALCIUM SALT DIHYDRATE	0.3125
101525	PRIMISULFURON-METHYL	41781	TORSEMIDE	0.3125
91777	AMIDOSULFURON	5323	SULFADIMETHOXINE	0.313433
100524	AMIPROFOS-METHYL	4659569	TOLCAPONE	0.313433
81070	DICAMBA-METHYLESTER	3033769	RACLOPRIDE	0.313433
9576037	PYMETROZIN	5353830	NITROFURANTOIN	0.313433
91773	TEBUFENOZIDE	3236	EPERISONE HYDROCHLORIDE	0.313433
8292	FENSULFOTHION	4754	PHENACETIN	0.313725
9502	LINURON	12124	METACETAMOL	0.313725
11614934	METAFLUMIZONE	2318	BENFLUOREX	0.313953
86443	OXASULFURON	3478	GLIPIZIDE	0.314607
16212222	FLUFENACET OA	3394	FLURBIPROFEN	0.314815
71312529	DIMETHACHLOR METABOLITE SYN 528702 SODIU	3741	IOVERSOL	0.315068
65651	FLUAZURON	3899	LEFLUNOMIDE	0.315068
11091168	ORTHOSULFAMURON	5323	SULFADIMETHOXINE	0.315068
14017	(AMINOMETHYL)PHOSPHONIC ACID	2141	AMIFOSTINE	0.315789
15764724	FLUPYRSULFURON-METHYL SODIUM	5323	SULFADIMETHOXINE	0.315789
43079	FLURIDON	3371	FLUFENAMIC ACID	0.315789
73672	ISOXABEN	5467	TIAPRIDE HYDROCHLORIDE	0.315789
5377784	CHLORFENVINPHOS (MIXTURE OF E AND Z ISOMERS)	2796	CLOFIBRATE	0.316667
94498	OXADIARGYL	3561	HALOPROGIN	0.316667
91781	PYRITHIOBAC	610479	TOLFENAMIC ACID	0.316667
8268	DICOFOL	2797	CLOFIBRIC ACID	0.317073
12968	EPTC	3052	DIETHYLCARBAMAZINE CITRATE	0.317073
9298	FENCHLORPHOS	3561	HALOPROGIN	0.317073
91692	PENCYCURON	3488	GLIBENCLAMIDE	0.317073
16003	VERNOLAT	3052	DIETHYLCARBAMAZINE CITRATE	0.317073
4169	METOLACHLOR	3676	LIDOCAINE HYDROCHLORIDE	0.31746
76964688	PINOXADEN METABOLITE SYN502836	12478	TRIMETOZINE	0.31746
91754	PYRIDABEN	2484	BUTENAFINE HYDROCHLORIDE	0.31746
11140605	S-METOLACHLOR	3676	LIDOCAINE HYDROCHLORIDE	0.31746
53079	BROMOBUTIDE	904	ACETANILIDE	0.318182
9834513	FLONICAMID	4814	PICOTAMIDE MONOHYDRATE	0.318182
267210	FLURENOL-METHYL ESTER	2244	ACETYLSALICYLIC ACID	0.318182
62831	MECOPROP-2-OCTYL ESTER	2798	CLOFILIUM TOSYLATE	0.318182
15842092	METOLACHLOR OA	170344	ETIFENIN	0.318182
4936	PROPARGITE (MIXTURE)	51040	AVOBENZONE	0.318182
36027	FENAMIPHOS SULFOXIDE	14130	BUCETIN	0.318841
92383	PYRAZOXYFEN	6921821	ZOMEPIRAC SODIUM SALT	0.319444
86210	METCONAZOLE	441383	TERCONAZOLE	0.319588
16211101	AMINOETHOXYVINYL GLYCINE HYDROCHLORIDE	71567	D-PHENYLALANINE	0.32
8418	ANTHRACENE	7099	PROFLAVINE HEMISULFATE	0.32
2319	BENFLURALIN	37393	HALOFANTRINE HYDROCHLORIDE	0.32
117065389	2-HYDROXY-PROPOXYCARBAZONE	14130	BUCETIN	0.320513
33294	IPROBENPHOS	4768	PHENOXYBENZAMINE HYDROCHLORIDE	0.320755
29216	METHABENZTHIAZURON	4990	PYRICARBATE	0.320755
91683	NUARIMOL	2812	CLOTRIMAZOLE	0.320755
17516	PROMECARB	4990	PYRICARBATE	0.320755
56841558	SPINOSAD (MIXTURE OF SPINOSYN A UND D)	6419898	SPIRAMYCIN	0.320755
5921	NDEA (N-NITROSODIETHYLAMINE)	3117	DISULFIRAM	0.321429
4130	PARATHION-METHYL	4495	NIMESULIDE	0.321429
5392	TEMEPHOS	3334	FENBENDAZOLE	0.321429
15533	BROMOXYNIL-OCTANOATE	3316	EXALAMIDE	0.322034
50465	FLUROXYPYR	2313	BENDAZAC	0.322034
50465	FLUROXYPYR	2313	BENDAZAC	0.322034
4685	1,4-DICHLOROBENZENE	2797	CLOFIBRIC ACID	0.322581
91759	FLUMETSULAM	5325	SULFAMERAZINE	0.322581
34468	DINITRAMIN	3397	FLUTAMIDE	0.323077
34468	DINITRAMIN	3397	FLUTAMIDE	0.323077
91756	ETHAMETSULFURON-METHYL	3282	ETHENZAMIDE	0.323077
91716	MEFENACET	3295	ETHOXZOLAMIDE	0.323077
16421	EPN	3941250	NITROCARAMIPHEN HYDROCHLORIDE	0.323529
31070	FENAMIPHOS	14130	BUCETIN	0.323529
47759	FURATHIOCARB	7184	BUTYLPARABEN	0.323529
54738	IMAZAPYR	28718	CLONIXIN LYSINATE	0.323529
86422	METOSULAM	4036	MECLOFENAMIC ACID SODIUM SALT MONOHYDRATE	0.323944
26033	PYRAZOPHOS	6338045	ETOMIDATE	0.323944
23017	3,5,6-TRICHLORO-2-PYRIDINOL	2733	CHLORZOXAZONE	0.324324
19730	IOXYNIL-OCTANOATE	2157	AMIODARONE HYDROCHLORIDE	0.324324
62276	LACTOFEN	3397	FLUTAMIDE	0.325
6636	FENSON	2797	CLOFIBRIC ACID	0.325581
14481	MALATHION DIACID	3121	VALPROIC ACID	0.325581
92326	METHYLDYMRON	904	ACETANILIDE	0.325581
7639	CHLORBENSID	25295	CHLOROPYRAMINE HYDROCHLORIDE	0.326087
162839	CLOPYRALID OLAMINE	938	NIACIN	0.326087
6758	ROTENON	3157	DOXAZOSIN MESYLATE	0.326316
29393	ORYZALIN	3998	MAFENIDE HYDROCHLORIDE	0.326531
7430	DICHLORAN	4477	NICLOSAMIDE	0.326923
37123	DIFLUBENZURON	2713	CHLORHEXIDINE	0.327273
38854	METAMITRON	119607	VALDECOXIB	0.327273
20848	NITRALIN	4911	PROBENECID	0.327273
13708	PARAOXON-METHYL	4495	NIMESULIDE	0.327273
12901	PHOSMET	9419	DIBENZEPINE HYDROCHLORIDE	0.327273
91656	BITERTANOL (MIXTURE OF DIASTEREOMERS)	2378	BIFONAZOLE	0.327586
27975	CARBOFURAN-3-HYDROXY	4990	PYRICARBATE	0.327586
27975	CARBOFURAN-3-HYDROXY	4990	PYRICARBATE	0.327586
29307	ISOXATHION	13738	OXOLAMINE CITRATE SALT	0.327586
23682789	BISPYRIBAC-SODIUM	5323	SULFADIMETHOXINE	0.327869
71312405	BUTACHLOR ESA SODIUM SALT	7184	BUTYLPARABEN	0.327869
93528	CLOQUINTOCET-MEXYL	2722	CHLOROXINE	0.327869
93528	CLOQUINTOCET-MEXYL	2722	CHLOROXINE	0.327869
153847	CARPROPAMID	2727	CHLORPROPAMIDE	0.328125
86287518	IMIDACLOPRID	6093	NIRIDAZOLE	0.328125
991	PARATHION-ETHYL	3941250	NITROCARAMIPHEN HYDROCHLORIDE	0.328125
86354	TEBUFENPYRAD	51040	AVOBENZONE	0.328125
155294	FLUAZIFOP-METHYL	3386	FLUOXETINE HYDROCHLORIDE	0.328358
53735	OXADIXYL	71157	NEFIRACETAM	0.328358
50258	PIROCTONE OLAMINE	2749	CICLOPIROX ETHANOLAMINE	0.328358
11057771	PROQUINAZID	4622	OXIBENDAZOL	0.328571
22899348	TRIFLOXYSTROBIN-METABOLIT CGA 321113	9458	TRIFLUSAL	0.328571
11338509	VALIFENALATE	3339	FENOFIBRATE	0.328571
93539	FLAZASULFURON	38081	FLUNIXIN MEGLUMINE	0.328767
131701051	ACETOCHLOR ESA SODIUM SALT	3676	LIDOCAINE HYDROCHLORIDE	0.329268
13783	DINOBUTON	4497	NIMODIPINE	0.329268
7452	1,3-DINITROBENZENE	4495	NIMESULIDE	0.333333
39656	2,3,6-TRICHLOROANISOLE	11289	CHLOROTRIANISENE	0.333333
1639	AMITROL	2723601	TIOGUANINE	0.333333
7541	ANILAZINE	3032	DICLOFENAC SODIUM	0.333333
135398733	ATRAZIN-2-HYDROXY	71169	ISAXONINE	0.333333
13878	ATRAZIN-DESISOPROPYL	4993	PYRIMETHAMINE	0.333333
135398734	ATRAZIN-DESISOPROPYL-2-HYDROXY	135403646	AZAGUANINE-8	0.333333
13081	CARBOPHENOTHION	2796	CLOFIBRATE	0.333333
56160	CHLORIMURON-ETHYL	5501	TODRALAZINE HYDROCHLORIDE	0.333333
73670	CLOFENTEZIN	3752	IRSOGLADINE MALEATE	0.333333
10813	CRIMIDIN	2123	ALTRETAMINE	0.333333
11709249	CUMYLURON	10391	BECLAMIDE	0.333333
13542	DBNA (N-NITROSODIBUTYLAMINE)	3121	VALPROIC ACID	0.333333
28292	EDIFENPHOS	3282	ETHENZAMIDE	0.333333
3317081	EPOXICONAZOLE	3365	FLUCONAZOLE	0.333333
3081363	FENTRAZAMIDE	3166	DROFENINE HYDROCHLORIDE	0.333333
91755	FLURTAMONE	3371	FLUFENAMIC ACID	0.333333
9796266	ISOTIANIL	44564	LODOXAMIDE	0.333333
141055	MECOPROP-METHYL ESTER	444	BUPROPION HYDROCHLORIDE	0.333333
16589	METHIOCARB SULFONE	4990	PYRICARBATE	0.333333
16653	MOLINAT	3052	DIETHYLCARBAMAZINE CITRATE	0.333333
9395	PARAOXON-ETHYL	4754	PHENACETIN	0.333333
3842173	PROCHLORAZ METABOLITE BTS40348	2727	CHLORPROPAMIDE	0.333333
167454	PROPISOCHLOR	688020	CROTAMITON	0.333333
36870	PROTHIOFOS	4380	CLORGYLINE HYDROCHLORIDE	0.333333
41463	PYRIDAT	3316	EXALAMIDE	0.333333
8330	TECNAZEN	3038	DICHLORPHENAMIDE	0.333333
10110536	TOLFENPYRAD	3792	ITOPRIDE	0.333333
12898	TOLYLFLUANID	3393610	CHLORAMINE-T HYDRATE	0.333333
92416	TRIADIMENOL A	2797	CLOFIBRIC ACID	0.333333
41368	TRIADIMENOL CYPROCONAZOL	2797	CLOFIBRIC ACID	0.333333
93422	TRIAZOXID	2812	CLOTRIMAZOLE	0.333333
8289	TRIPHENYL PO4	8361	PHENYL SALICYLATE	0.333333
6451057	METRAFENONE	54477	REMOXIPRIDE HYDROCHLORIDE	0.337838
7057995	CHLORALOSE (MIXTURE OF ISOMERS)	121928	AMIPRILOSE HYDROCHLORIDE	0.338235
52997	SULFOMETURON METHYL	197712	AMBRISENTAN	0.338235
52997	SULFOMETURON METHYL	197712	AMBRISENTAN	0.338235
11496052	CYFLUMETOFEN	51040	AVOBENZONE	0.338462
11262655	FENOXANIL	444	BUPROPION HYDROCHLORIDE	0.338462
86134	FENOXAPROP RACEMATE	156391	(S)-NAPROXEN	0.338462
11949285	FENOXAPROP-P	156391	(S)-NAPROXEN	0.338462
11693711	PYRASULFOTOLE	9458	TRIFLUSAL	0.338462
89594	(-)-NICOTINE	26987	CLEMASTINE FUMARATE	0.33871
36565	BUTRALIN	3397	FLUTAMIDE	0.33871
91701	FLUAZIFOP	156391	(S)-NAPROXEN	0.33871
91733	FLUAZIFOP-P	156391	(S)-NAPROXEN	0.33871
71312482	S-METOLACHLOR METABOLITE CGA 357704	170344	ETIFENIN	0.33871
3034351	BENZAZOLIN-ETHYL ESTER	2796	CLOFIBRATE	0.338983
94583	FLAMPROP-M-ISOPROPYL	7029	AMFEPRAMONE HYDROCHLORIDE	0.338983
91644	PRETILACHLOR	170344	ETIFENIN	0.338983
1475957	PROCHLORAZ METABOLITE BTS44595	3316	EXALAMIDE	0.338983
2078	ALACHLOR	170344	ETIFENIN	0.339286
42586	METALAXYL	38945	TOCAINIDE HYDROCHLORIDE	0.339286
156840	METALAXYL (S)-ENANTIOMER	38945	TOCAINIDE HYDROCHLORIDE	0.339286
13073467	METALAXYL METABOLITE CGA 62826	39912	(S,+) IBUPROFEN	0.339286
11150163	METALAXYL-M	38945	TOCAINIDE HYDROCHLORIDE	0.339286
15546	CHLORIDAZON; PYRAZONE	5335	SULFAPHENAZOLE	0.339623
16007	BENZTHIAZURON	4990	PYRICARBATE	0.34
43226	FENARIMOL	2812	CLOTRIMAZOLE	0.34
91600	FLUOTRIMAZOL	2812	CLOTRIMAZOLE	0.34
16248	METHIOCARB	4990	PYRICARBATE	0.34
17521	METHIOCARB SULFOXIDE	4990	PYRICARBATE	0.34
13290	METHOPROTRYNE	71169	ISAXONINE	0.34
10921109	ACIBENZOLAR ACID	3418	FOSFOSAL	0.340909
3030	DICAMBA	2244	ACETYLSALICYLIC ACID	0.340909
7416	NITROBENZENE	4495	NIMESULIDE	0.340909
213012	AMINOPYRALID	938	NIACIN	0.341463
6635	CHLORFENSON	2797	CLOFIBRIC ACID	0.341463
15530	IOXYNIL	2788	CLIOQUINOL	0.341463
31357	TRIBUTYL PO4	7184	BUTYLPARABEN	0.341463
11664966	TRIFLOXYSTROBIN	5632	UFENAMATE	0.341772
16683004	FENBUTATIN OXIDE	4771	PHENTERMINE HYDROCHLORIDE	0.342105
54698175	FLOCOUMAFEN (MIXTURE OF ISOMERS)	54676038	DICUMAROL	0.342466
11158353	FLUOPYRAM	5632	UFENAMATE	0.342466
84788	3-METHYLPHSOPHINICOPROPIONIC ACID	564	AMINOCAPROIC ACID	0.342857
73864	BISPHENOL AF	448537	DIETHYLSTILBESTROL	0.342857
53309	DICLOBUTRAZOL (MIXTURE OF STEREO ISOMERS)	4189	MICONAZOLE	0.342857
36028	FENAMIPHOS-SULFON	14130	BUCETIN	0.343284
11577870	PYRIBENCARB	4990	PYRICARBATE	0.343284
33443	SECBUMETON	4908	PRIMAQUINE DIPHOSPHATE	0.343284
44153936	Z-PYRIBENCARB	4990	PYRICARBATE	0.343284
42504	FURALAXYL	19529	DILOXANIDE FUROATE	0.34375
158076	PACLOBUTRAZOL (MIXTURE OF STEREO ISOMERS)	26937	CLOBUTINOL HYDROCHLORIDE	0.34375
5484172	QUIZALOFOP-P	156391	(S)-NAPROXEN	0.34375
15842091	ACETOCHLOR OA	170344	ETIFENIN	0.344262
15604010	AMETOCTRADIN	5531	TRAPIDIL	0.344262
12281	3,5-DICHLOROANILINE	7099	PROFLAVINE HEMISULFATE	0.344828
92389	ACLONIFEN	4495	NIMESULIDE	0.344828
3034380	DIAFENTHIURON	156610540	FENOPROFEN CALCIUM SALT DIHYDRATE	0.344828
15998	2,4,5-T-2-ETHYLHEXYL ESTER	3338	FENIPENTOL	0.345455
27375	CHLORTOLURON	4036	MECLOFENAMIC ACID SODIUM SALT MONOHYDRATE	0.345455
27375	CHLORTOLURON	4036	MECLOFENAMIC ACID SODIUM SALT MONOHYDRATE	0.345455
31899	FORMETANATE HYDROCHLORIDE	4990	PYRICARBATE	0.345455
85745672	CYPRODINIL METABOLITE CGA 304075	1983	ACETAMINOPHEN	0.346154
5282198	S-HYDROPRENE	5282375	ETRETINATE	0.346667
17169	CHLORFLURENOL	3946	LOBENZARIT DISODIUM	0.346939
9414	MEXACARBATE	4990	PYRICARBATE	0.346939
3032472	AZIPROTRYNE	71169	ISAXONINE	0.347826
3120	DIURON	12124	METACETAMOL	0.347826
93128	MCPA-2-ETHYLHEXYL ESTER	4039	MECLOFENOXATE HYDROCHLORIDE	0.348485
6450826	PETHOXAMID	2562	CARBETAPENTANE CITRATE	0.348485
32876	MCPA-THIOETHYL	3278	ETHACRYNIC ACID	0.349206
1988	ACETOCHLOR	688020	CROTAMITON	0.35
3623881	ETHOXYSULFURON	3282	ETHENZAMIDE	0.35
10937610	MEFENPYR-DIETHYL	3957	LORATADINE	0.35
6618	TBBPA (3,3,5,5-TETRABROMOBISPHENOL A)	4912	PROBUCOL	0.35
35699	ISOCARBAMIDE	21680715	AZLOCILLIN SODIUM SALT	0.350649
127394	ISOFENPHOS-METHYL	10745	ACETYLSALICYLSALICYLIC ACID	0.350877
49384	METAZACHLOR	3676	LIDOCAINE HYDROCHLORIDE	0.350877
14215	PEBULAT	3117	DISULFIRAM	0.351351
91650	PYRIMETHANIL	904	ACETANILIDE	0.351351
213013	BOSCALID	3946	LOBENZARIT DISODIUM	0.351852
27999	CARBOFURAN-3-KETO	4990	PYRICARBATE	0.351852
15788	CHLORNITROFEN	4495	NIMESULIDE	0.351852
32154	PROPYZAMID	444	BUPROPION HYDROCHLORIDE	0.351852
6436606	ACRINATHRIN	156610540	FENOPROFEN CALCIUM SALT DIHYDRATE	0.352113
6895	1,2,3-TRICHLOROBENZENE	3878	LAMOTRIGINE	0.352941
13218777	HEXYTHIAZOX	1989	ACETOHEXAMIDE	0.352941
91749	QUINMERAC	6301	CHLORQUINALDOL	0.352941
33528	OCTHILINONE	4781	PHENYLBUTAZONE	0.354167
155385	PROPACHLOR OA	3825	KETOPROFEN	0.354167
3034287	NITENPYRAM	5353831	NIZATIDINE	0.35443
13205	2-METHYL-M-PHENYLENEDIAMINE	72894	O-SULFANILAMIDE	0.354839
5316899	DIMETHYLPROPIOTHETIN HYDROCHLORIDE	3053	PENTETIC ACID	0.354839
6853	FLUORENE	2202	ANTHRALIN	0.354839
12575234	GUAZATINE ACETATE SALT	3447	GABEXATE MESILATE	0.354839
162366	IMINOCTADINE TRIACETATE	3447	GABEXATE MESILATE	0.354839
47455	TRICLOPYR 2-BUTOXYETHYL ESTER	4039	MECLOFENOXATE HYDROCHLORIDE	0.354839
40896	MEFLUIDIDE	904	ACETANILIDE	0.355556
6112114	KRESOXIM-METHYL	4059	MEPHENESIN	0.355932
32518	TRIDEMORPH	54260	AMOROLFINE HYDROCHLORIDE	0.355932
139600668	SPIROTETRAMAT METABOLIT BYI08330-ENOL-GLUCOSID	9915886	THIOCOLCHICOSIDE	0.356522
31677	BUTACHLOR	7184	BUTYLPARABEN	0.357143
5281873	CYHALOTHRIN	156610540	FENOPROFEN CALCIUM SALT DIHYDRATE	0.357143
15331	DAMINOZID	71651	BETAMIPRON	0.357143
8342	DICHLON	4760	PHENINDIONE	0.357143
6597	DICHLOROACETIC ACID	3121	VALPROIC ACID	0.357143
6440557	LAMBDA-CYHALOTHRIN	156610540	FENOPROFEN CALCIUM SALT DIHYDRATE	0.357143
18290	METOBROMURON	904	ACETANILIDE	0.357143
15629	MONOLINURON	904	ACETANILIDE	0.357143
15629	MONOLINURON	904	ACETANILIDE	0.357143
6809	PHTHALIMIDE	4760	PHENINDIONE	0.357143
91739	QUINCHLORAC	938	NIACIN	0.357143
91739	QUINCHLORAC	938	NIACIN	0.357143
11292824	MANDIPROPAMID	3488	GLIBENCLAMIDE	0.358696
6294	4,4-DDD, TDE	2284	BACLOFEN	0.358974
3036	4,4-DDT	2284	BACLOFEN	0.358974
3032791	THIOPHANATE-METHYL	904	ACETANILIDE	0.358974
11700495	FLORASULAM	5326	SULFAMETER	0.359375
50895	HALOXYFOP	156391	(S)-NAPROXEN	0.359375
448979	HALOXYFOP-P	156391	(S)-NAPROXEN	0.359375
10947588	TRIAZIFLAM	71467	PHENOXYPROPAZINE DIHYDROCHLORIDE	0.359375
6977	2,5-DICHLORONITROBENZENE	4477	NICLOSAMIDE	0.36
91679	DIMEPIPERATE	4904	PRIDINOL METHANESULFONATE SALT	0.36
80214	FENSULFOTHION PO-SULFONE	4754	PHENACETIN	0.36
5283387	OLEAMIDE	3316	EXALAMIDE	0.36
995	PHENANTHRENE	7019	AMINACRINE	0.36
24744	PHENMEDIPHAM	12124	METACETAMOL	0.36
13926	BENTRANIL	7019	AMINACRINE	0.361111
6418	DALAPON	2797	CLOFIBRIC ACID	0.361111
31645	PIRIMICARB	2123	ALTRETAMINE	0.361111
71312310	DIMETHACHLOR METABOLITE CGA 373464	170344	ETIFENIN	0.362069
27295	FLUORODIFEN	4495	NIMESULIDE	0.362069
47445	TRIFLUMURON	1984	ACETAMINOSALOL	0.362069
10140464	HALFENPROX	2335	BENZETHONIUM CHLORIDE	0.362319
21058	2,4,5-T-2-METHYLPROPYL ESTER	4039	MECLOFENOXATE HYDROCHLORIDE	0.363636
3035	4,4-DDE	11289	CHLOROTRIANISENE	0.363636
51369	BENALAXYL	7029	AMFEPRAMONE HYDROCHLORIDE	0.363636
176648	BENALAXYL-M	7029	AMFEPRAMONE HYDROCHLORIDE	0.363636
14337	CYCLOATE	3042	DICYCLOMINE HYDROCHLORIDE	0.363636
6395729	FENAZOX; AZOXYBENZENE	904	ACETANILIDE	0.363636
47938	FENOXAPROP-ETHYL (RACEMATE)	2796	CLOFIBRATE	0.363636
91707	FENOXAPROP-P-ETHYL	2796	CLOFIBRATE	0.363636
2724354	MESO-2,3-DIMERCAPTOSUCCINIC ACID	92863	D,L-PENICILLAMINE	0.363636
8305	TETRADIFON	2955	DAPSONE	0.363636
8305	TETRADIFON	2955	DAPSONE	0.363636
39385	TRIADIMEFON	2797	CLOFIBRIC ACID	0.363636
114994	HALOFENOZIDE	39042	BEZAFIBRATE	0.365079
2314	BENDIOCARB	4990	PYRICARBATE	0.365385
91768	TAU-FLUVALINATE	156610540	FENOPROFEN CALCIUM SALT DIHYDRATE	0.366197
19587	BUTURON	4923	PROGUANIL HYDROCHLORIDE	0.366667
11737	N,N-DIMETHYLUREA	4091	METFORMIN HYDROCHLORIDE	0.366667
11737	N,N-DIMETHYLUREA	4091	METFORMIN HYDROCHLORIDE	0.366667
44178	FENOTHIOCARB	19667	BEPHENIUM HYDROXYNAPHTHOATE	0.367347
92299	TEBUTAM	7029	AMFEPRAMONE HYDROCHLORIDE	0.367347
91686	CYCLOPROTHRIN	156610540	FENOPROFEN CALCIUM SALT DIHYDRATE	0.367647
15531	BROMOXYNIL	2453	BROXYQUINOLINE	0.368421
129316409	BOSCALID METABOLITE M510F01	4477	NICLOSAMIDE	0.369231
131667614	HYDROXYTEBUCONAZOLE	3365	FLUCONAZOLE	0.369231
53518	QUIZALOFOP-ETHYL	2796	CLOFIBRATE	0.369231
1617113	QUIZALOFOP-P-ETHYL	2796	CLOFIBRATE	0.369231
7328	DICHLOFENTHION	5564	TRICLOSAN	0.369565
2566	CARBOFURAN	4990	PYRICARBATE	0.37037
129318112	FLUFENACET METABOLITE FOE5043	15250	IBUFENAC	0.37037
90479	ISOCARBOPHOS	10745	ACETYLSALICYLSALICYLIC ACID	0.37037
62781	MEPIQUAT CHLORIDE	5850	PENTOLINIUM BITARTRATE	0.37037
54680676	BRODIFACOUM	54676038	DICUMAROL	0.370968
3033865	FENCHLORAZOL-ETHYL	2796	CLOFIBRATE	0.370968
29863	METOXURON	5282230	TRANILAST	0.370968
27582	2,3,4-TRICHLOROPHENOL	5564	TRICLOSAN	0.371429
7948	3,5-DIMETHYLPHENOL	3362	FLOPROPIONE	0.371429
21694	1-NITROPYRENE	19910	NITROXOLINE	0.372093
21694	1-NITROPYRENE	19910	NITROXOLINE	0.372093
16212234	(S)-3-ANILINO-5-METHYL-5-PHENYLIMIDAZOLI	4060	MEPHENYTOIN	0.372549
12572	DIMETILAN	4456	NEOSTIGMINE BROMIDE	0.372549
40032	CLOETHOCARB	4500	NISOXETINE HYDROCHLORIDE	0.372881
6950	DINOSEB	5281081	ENTACAPONE	0.373134
7270	1,2,4,5-TETRACHLOROBENZENE	2406	BITHIONOL	0.375
6944	2-NITROTOLUENE	4485	NIFEDIPINE	0.375
980	4-NITROPHENOL	4477	NICLOSAMIDE	0.375
66807	5-CHLORO-2,4-DIMETHOXYANILINE	4168	METOCLOPRAMIDE MONOHYDROCHLORIDE	0.375
180089	CYHALOFOP-BUTYL	2482	BUTAMBEN	0.375
92401	INABENFIDE	3748	IPRONIAZIDE PHOSPHATE	0.375
41632	MEPRONIL	38945	TOCAINIDE HYDROCHLORIDE	0.375
4933	PROPANIL	4754	PHENACETIN	0.375
4944	PROPOXUR	4990	PYRICARBATE	0.375
15754796	DICHLORPROP-ISOOCTYL	65394	FENCLOFENAC	0.377049
7158	2-(2,4,5-TRICHLOROPHENOXY)PROPIONIC ACID	35935	PIRPROFEN	0.377358
39230	BIFENOX	5564	TRICLOSAN	0.377358
39722	DIMETHACHLOR	3676	LIDOCAINE HYDROCHLORIDE	0.377358
7267	2,5-DIMETHYLPHENOL	71645	MEXENONE	0.377778
6896	2,6-DIMETHYLANILINE	4178	MEXILETINE HYDROCHLORIDE	0.378378
96162	CHLORBENSIDE SULFONE	3998	MAFENIDE HYDROCHLORIDE	0.378378
2734819	CHLORTHIAMID	5353646	GUANABENZ ACETATE	0.378378
16247	AMINOCARB	73707354	ESERINE HEMISULFATE SALT	0.378788
7955	MELAMINE	3752	IRSOGLADINE MALEATE	0.37931
17891	METHYL 1-NAPHTHALENEACETATE	2484	BUTENAFINE HYDROCHLORIDE	0.38
6295	PERTHAN	3236	EPERISONE HYDROCHLORIDE	0.38
23676740	PROPACHLOR ESA SODIUM SALT	7029	AMFEPRAMONE HYDROCHLORIDE	0.38
51556	FOMESAFEN	4495	NIMESULIDE	0.380282
93315	ACEQUINOCYL	3316	EXALAMIDE	0.381818
14924483	ALACHLOR OA	170344	ETIFENIN	0.381818
13187411	PHENMEDIPHAM-ETHYL	4754	PHENACETIN	0.381818
15969	SWEP	4030	MEBENDAZOLE	0.381818
80277	TETRACONAZOLE	4189	MICONAZOLE	0.382353
16685	TETRASUL	2406	BITHIONOL	0.382353
26693	CHLORFENPROP-METHYL	15250	IBUFENAC	0.382979
90988	DICHLOROPROP-METHYL ESTER	5564	TRICLOSAN	0.382979
7290	3-MCPD	3516	GUAIFENESIN	0.384615
7095	BIPHENYL	3332	FELBINAC	0.384615
38283	CYPHENOTHRIN (MIXTURE OF CIS AND TRANS)	156610540	FENOPROFEN CALCIUM SALT DIHYDRATE	0.384615
40585	DELTAMETHRIN	156610540	FENOPROFEN CALCIUM SALT DIHYDRATE	0.384615
19588	FENOBUCARB	4990	PYRICARBATE	0.384615
6451155	ISOXADIFEN-ETHYL	2337	BENZOCAINE	0.384615
15041	PENTACHLORPHENYLACETAT	78094	CRESOPIRINE	0.384615
10936292	DIMOXYSTROBIN	3463	GEMFIBROZIL	0.385714
119653	ETHYCHLOZATE	2796	CLOFIBRATE	0.385965
31957	PIRIMIPHOS-ETHYL	5531	TRAPIDIL	0.385965
50897	FLUAZIFOP-BUTYL	5632	UFENAMATE	0.386667
3033674	FLUAZIFOP-P-BUTYL	5632	UFENAMATE	0.386667
13618	2,3,6-TRICHLOROPHENOL	2406	BITHIONOL	0.387097
3294375	PICOLINAFEN	3899	LEFLUNOMIDE	0.387097
119361	PROTHIOCONAZOLE-DESTHIO	3365	FLUCONAZOLE	0.387097
86102	TEBUCONAZOLE	3365	FLUCONAZOLE	0.387097
16115	CHLOROXURON	4754	PHENACETIN	0.387755
54778	CLOMAZONE	5472	TICLOPIDINE HYDROCHLORIDE	0.388889
17089	MCPA-METHYL ESTER	4039	MECLOFENOXATE HYDROCHLORIDE	0.388889
54676884	DIFENACOUM	54676038	DICUMAROL	0.389831
117065479	METALAXYL METABOLITE CGA 108906	78094	CRESOPIRINE	0.389831
9795026	2-ISOPROPYLTHIOXANTHON	4943	PROPOFOL	0.390244
91693	PENCONAZOL	4189	MICONAZOLE	0.390625
9809914	TRALOMETHRIN	156610540	FENOPROFEN CALCIUM SALT DIHYDRATE	0.390625
16554	CYCLURON	1989	ACETOHEXAMIDE	0.392157
39985	DICLOFOP-METHYL	5564	TRICLOSAN	0.392157
119490	ETHIOFENCARB-SULFON	4990	PYRICARBATE	0.392157
3035207	ETHIOFENCARB-SULFOXIDE	4990	PYRICARBATE	0.392157
86356	FENAZAQUIN	2484	BUTENAFINE HYDROCHLORIDE	0.392857
62020	PROSULFOCARB	4922	PROGLUMIDE	0.392857
86138	FENBUCONAZOL	2187	ANASTROZOLE	0.393443
41017	2,3,4-TRICHLOROANISOLE	460	GUAIACOL	0.393939
84098	ISOXAFLUTOLE	3899	LEFLUNOMIDE	0.393939
43704	NITROTHAL-ISOPROPYL	4497	NIMODIPINE	0.393939
43704	NITROTHAL-ISOPROPYL	4497	NIMODIPINE	0.393939
11844	2,3-DICHLOROANILINE	3878	LAMOTRIGINE	0.394737
3496	GLYPHOSATE	464	HIPPURIC ACID	0.394737
36679	ISOPROTURON	1983	ACETAMINOPHEN	0.395349
11097730	CYCLANILIDE	4477	NICLOSAMIDE	0.396552
7153	MECOPROP	2581	CARPROFEN	0.396552
7153	MECOPROP	2581	CARPROFEN	0.396552
185588	MECOPROP-P	2581	CARPROFEN	0.396552
7005	1-NAPHTHOL	2950	DANTHRON	0.4
13624	2-AMINOBENZIMIDAZOLE	2723601	TIOGUANINE	0.4
4684	4-CHLOROPHENOL	448537	DIETHYLSTILBESTROL	0.4
158403	4-ISOPROPYLTHIOXANTHONE	4943	PROPOFOL	0.4
17581	CHLORONEB	460	GUAIACOL	0.4
34766	ETHIOFENCARB	4990	PYRICARBATE	0.4
17517	ISOPROCARB	4943	PROPOFOL	0.4
25141463	MGK 264 (MIXTURE OF ISOMERS)	3607	HEXETIDINE	0.4
21330	OXYCARBOXINE	904	ACETANILIDE	0.4
21330	OXYCARBOXINE	904	ACETANILIDE	0.4
34526	PIRIMIPHOS-METHYL	5531	TRAPIDIL	0.4
27189	NAPROPAMID	10334821	(R)-DULOXETINE HYDROCHLORIDE	0.403226
6777	DICYCLOHEXYL PHTHALATE	8362	HOMOSALATE	0.403846
26576	DIFENOXURON	4754	PHENACETIN	0.404255
36867	ORBENCARB	5497	NIKETHAMIDE	0.404255
13263	AMETRYN	71169	ISAXONINE	0.404762
15359	ATRATON	71169	ISAXONINE	0.404762
8800	MONURON	904	ACETANILIDE	0.405405
18831	ATRAZIN-DESETHYL-DESISOPROPYL	3752	IRSOGLADINE MALEATE	0.40625
12468	1,2,3,5-TETRACHLOROBENZENE	2406	BITHIONOL	0.407407
28936	BROMPROPYLAT	3339	FENOFIBRATE	0.407407
312440	KARBUTYLATE	4456	NEOSTIGMINE BROMIDE	0.407407
21307	CARBOXIN; CARBATHIINE	904	ACETANILIDE	0.409091
6336	MYCLOBUTANIL	2187	ANASTROZOLE	0.409836
22563	ATRAZIN-DESETHYL	71169	ISAXONINE	0.410256
40087	THIDIAZURON	904	ACETANILIDE	0.410256
40087	THIDIAZURON	904	ACETANILIDE	0.410256
71312438	DIMETHACHLOR METABOLITE SYN 530561	78094	CRESOPIRINE	0.410714
12771065	ETOBENZANID	4754	PHENACETIN	0.410714
11145	NEBURON	3959	LORGLUMIDE SODIUM SALT	0.411765
34192	THIOBENCARB	5497	NIKETHAMIDE	0.413043
7245	2-CHLOROPHENOL	460	GUAIACOL	0.413793
7271	2,4,5-TRICHLOROPHENOL	2406	BITHIONOL	0.413793
11571	3,5 DICHLOROPHENOL	2406	BITHIONOL	0.413793
1482	2,4,5-T-METHYL ESTER	3561	HALOPROGIN	0.414634
8630	CHLORAMBEN	4075	MESALAMINE	0.414634
7327	GENITE	5564	TRICLOSAN	0.414634
75824	2,4,5-T-1-OCTYL ESTER	3316	EXALAMIDE	0.415094
73675	FLUSILAZOLE	3365	FLUCONAZOLE	0.415094
73675	FLUSILAZOLE	3365	FLUCONAZOLE	0.415094
23715	MONALIDE (MIXTURE OF ISOMERS)	2727	CHLORPROPAMIDE	0.415094
71245	ETONFENPROX	2335	BENZETHONIUM CHLORIDE	0.415385
11568	3-AMINOPHENOL	4075	MESALAMINE	0.416667
135408770	ATRAZIN-DESETHYLDESISOPROPYL- 2-HYDROXY	135403646	AZAGUANINE-8	0.416667
152031	CARBETAMIDE	10831	DIPERODON HYDROCHLORIDE	0.416667
300	CHLOROACETIC ACID	3053	PENTETIC ACID	0.416667
8441	DIMETHYL TEREPHTHALATE	2337	BENZOCAINE	0.416667
31068	BENZOYLPROP-ETHYL	7029	AMFEPRAMONE HYDROCHLORIDE	0.418182
31068	BENZOYLPROP-ETHYL	7029	AMFEPRAMONE HYDROCHLORIDE	0.418182
16116	SIDURON (MIXTURE OF CIS AND TRANS ISOMERS)	904	ACETANILIDE	0.418605
13	1,2,4-TRICHLOROBENZENE	5564	TRICLOSAN	0.419355
7810	4-CHLOROTOLUENE	3393610	CHLORAMINE-T HYDRATE	0.419355
135448147	2-(DIETHYLAMINO)-6-METHYL-4-PYRIMIDINOL	5531	TRAPIDIL	0.42
55790	PYRIFENOX	5361463	OXICONAZOLE NITRATE	0.421875
2761058	MESOTRION METABOLITE AMBA	4649	AMINOSALICYLIC ACID	0.422222
11487	DIPHENYLAMINE	904	ACETANILIDE	0.423077
17435	PHENTOAT	2031	ADIPHENINE HYDROCHLORIDE	0.423077
41428	TRICLOPYR	2313	BENDAZAC	0.423077
44073	ACIFLUOREN	9458	TRIFLUSAL	0.423729
1483	2,4,6-TRIBROMOPHENOL	2453	BROXYQUINOLINE	0.424242
6623	BISPHENOL A	448537	DIETHYLSTILBESTROL	0.424242
74685	CHLOROXYNIL	2406	BITHIONOL	0.424242
50980	FLUCYTHRINATE	156610540	FENOPROFEN CALCIUM SALT DIHYDRATE	0.42623
11123	2,4-DICHLOROANILINE	3752	IRSOGLADINE MALEATE	0.428571
33917	C12-C14-ALKYL(ETHYLBENZYL)DIMETHYLAMMONI	2798	CLOFILIUM TOSYLATE	0.428571
91735	DIFLUFENICAN	4488	NIFLUMIC ACID	0.428571
13728	DIPHENAMID	2031	ADIPHENINE HYDROCHLORIDE	0.428571
2728	CHLORPROPHAM	444	BUPROPION HYDROCHLORIDE	0.431373
8427	DICHLORPROP	65394	FENCLOFENAC	0.431373
119435	DICHLORPROP-P	65394	FENCLOFENAC	0.431373
14994	DINOTERB	4912	PROBUCOL	0.431818
16183	2,6-DICHLOROBENZAMIDE	3519	GUANFACINE HYDROCHLORIDE	0.432432
14855	4-CHLORO-2-METHYLPHENOL	5564	TRICLOSAN	0.432432
6805	CHLORFENAC	3332	FELBINAC	0.432432
4115	METHOXYCHLOR	11289	CHLOROTRIANISENE	0.432432
28780	BENOMYL; NSC 263489	26596	PARBENDAZOLE	0.432836
28780	BENOMYL; NSC 263489	26596	PARBENDAZOLE	0.432836
18055	ETHIOLAT	3117	DISULFIRAM	0.433333
54678504	COUMATETRALYL	54676038	DICUMAROL	0.433962
8594	NAPTALAM	8574	PHTHALYLSULFACETAMIDE	0.433962
86132	CYPROCONAZOL (MIXTURE OF DIASTEREOISOMER)	71616	VORICONAZOLE	0.434211
15257197	CLOQUINTOCET	2722	CHLOROXINE	0.434783
5281116	ERUCIC ACID	5280363	DINOPROST TROMETAMOL	0.435484
2256	ATRAZINE	71169	ISAXONINE	0.435897
8293	CYTHIOATE	5333	SULFANILAMIDE	0.435897
13904	DESMETRYN	71169	ISAXONINE	0.435897
38687	(+-)-DICLOFOP	65394	FENCLOFENAC	0.436364
16002	2,4-D-BUTYLGLYCOLESTER	4039	MECLOFENOXATE HYDROCHLORIDE	0.438596
1488	2,4-D METHYL ESTER	65394	FENCLOFENAC	0.44
7127	METHYLEUGENOL	4680	PAPAVERINE HYDROCHLORIDE	0.44
91753	PYRIPROXIFEN	71467	PHENOXYPROPAZINE DIHYDROCHLORIDE	0.44
5455	THIRAM; TETRAMETHYLTHIURAM DISULFIDE	3117	DISULFIRAM	0.44
15553	CLOPYRALID	938	NIACIN	0.441176
12785744	METOLACHLOR METABOLITE CGA 50267 (RACEMATE)	38945	TOCAINIDE HYDROCHLORIDE	0.442308
442530	OCHRATOXIN A	5311309	NATEGLINIDE	0.443038
5216290	2-AMINO-3-(1H-1,2,4-TRIAZOL-1-YL)PROPANOIC ACID	71567	D-PHENYLALANINE	0.444444
403	4-AMINOPHENOL	2955	DAPSONE	0.444444
72924	6-HYDROXYNICOTINIC ACID	967	OROTIC ACID	0.444444
32490	PROPAMOCARB	5411	TETRACAINE HYDROCHLORIDE	0.444444
1480	2,4,5-T; 2,4,5-TRICHLOROPHENOXYACETIC ACID	3561	HALOPROGIN	0.447368
1480	2,4,5-T; 2,4,5-TRICHLOROPHENOXYACETIC ACID	3561	HALOPROGIN	0.447368
71777649	ATRAZIN-DESETHYL-2-HYDROXY	71169	ISAXONINE	0.447368
20105	DIPROPETRYN	71169	ISAXONINE	0.447368
93379	FORCHLORFENURON	904	ACETANILIDE	0.447368
7017	2-HYDROXYBIPHENYL	2950	DANTHRON	0.448276
11335	2,6-DIMETHYLPHENOL	4943	PROPOFOL	0.448276
10342051	ESFENVALERATE	156610540	FENOPROFEN CALCIUM SALT DIHYDRATE	0.448276
3347	FENVALERATE	156610540	FENOPROFEN CALCIUM SALT DIHYDRATE	0.448276
10800	DNOC	4659569	TOLCAPONE	0.44898
7103	4-PHENYLPHENOL	7638	MONOBENZONE	0.451613
15787	NITROFEN	5564	TRICLOSAN	0.452381
32597	PYRACARBOLID	904	ACETANILIDE	0.452381
3314	EUGENOL	9363	ETHAMIVAN	0.45283
3444	BROMUCONAZOL	441383	TERCONAZOLE	0.453488
6129	CARBARYL	4990	PYRICARBATE	0.454545
47326	FENPROPATHRIN	156610540	FENOPROFEN CALCIUM SALT DIHYDRATE	0.454545
4931	PROPACHLOR	7029	AMFEPRAMONE HYDROCHLORIDE	0.454545
91742	DIETHOFENCARB	14130	BUCETIN	0.45614
8343	BIS-(2-ETHYLHEXYL) PHTHALATE	3338	FENIPENTOL	0.456522
24743	DESMEDIPHAM	4754	PHENACETIN	0.46
51605	FENOXYCARB	4754	PHENACETIN	0.46
16562	FLUOMETURON	3371	FLUFENAMIC ACID	0.46
1923	8-HYDROXYQUINOLINE	19910	NITROXOLINE	0.461538
1493	2,4-DINITROPHENOL	19910	NITROXOLINE	0.463415
13636	2,3,5,6-TETRACHLOROPHENOL	2406	BITHIONOL	0.464286
996	PHENOL	7638	MONOBENZONE	0.464286
124202633	MCPA SODIUM MONOHYDRATE	3278	ETHACRYNIC ACID	0.465517
19188	PHENOXYACETIC ACID	2313	BENDAZAC	0.466667
7406	RTFCUMENE	6179	MEBANAZINE	0.466667
7262	2,5-DICHLOROANILINE	3752	IRSOGLADINE MALEATE	0.470588
27195	BENODANIL; 2-IODOBENZANILIDE	904	ACETANILIDE	0.470588
22188	TERBACIL	18087	CLOPIDOL	0.470588
7206	2,4-D-1-BUTYL ESTER	4039	MECLOFENOXATE HYDROCHLORIDE	0.471698
6862	1-NAPHTHYLACETIC ACID	3332	FELBINAC	0.472222
6643	4-TERT-AMYLPHENOL	448537	DIETHYLSTILBESTROL	0.472222
66166	BISPHENOL B	448537	DIETHYLSTILBESTROL	0.472222
90590	FENFURAM	904	ACETANILIDE	0.473684
338733	NONYLPHENOL (TECHNICAL MIXTURE)	3606	HEXESTROL	0.475
17110	DODIN	2468	BUFORMIN	0.47619
46835486	FLONICAMID METABOLITE TFNG	464	HIPPURIC ACID	0.478261
7812	4-CHLOROANILINE	2955	DAPSONE	0.48
6626	BISPHENOL S	2955	DAPSONE	0.481481
517546	SODIUM DIETHYLDITHIOCARBAMATE TRIHYDRATE	3117	DISULFIRAM	0.482759
12111	BISPHENOL F	7638	MONOBENZONE	0.483871
7000	O-ANISIDINE	460	GUAIACOL	0.483871
54680085	BROMADIOLON	54676537	ACENOCOUMAROL	0.485714
8559	DIPROPYL PHTHALATE	7184	BUTYLPARABEN	0.487805
22883	CLOXYFONAC	65394	FENCLOFENAC	0.489796
18105	2,3-DICHLOROPHENOXYACETIC ACID	3278	ETHACRYNIC ACID	0.490196
71312479	S-METOLACHLOR METABOLITE CGA 368208	3676	LIDOCAINE HYDROCHLORIDE	0.490196
1490	2,4-DB-METHYL ESTER	4380	CLORGYLINE HYDROCHLORIDE	0.490909
11707647	CYPROSULFAMIDE	3488	GLIBENCLAMIDE	0.493333
6861	1-NAPHTHYLACETAMIDE	151075	NEPAFENAC	0.5
43233	AZACONAZOL, VETRANAL	441383	TERCONAZOLE	0.5
289	CATECHOL	460	GUAIACOL	0.5
11057755	FLUMORPH (MIXTURE OF E AND Z ISOMERS)	12478	TRIMETOZINE	0.5
66461	HEXACONAZOL	3365	FLUCONAZOLE	0.5
7204	MCPA	3278	ETHACRYNIC ACID	0.5
8693	MGK 326	7184	BUTYLPARABEN	0.5
4928	PROMETON	71169	ISAXONINE	0.5
4929	PROMETRYN	71169	ISAXONINE	0.5
5889665	DIMETHOMORPH (MIXTURE OF E AND Z ISOMERS)	12478	TRIMETOZINE	0.508772
28710564	S-METOLACHLOR METABOLITE CGA 50720	170344	ETIFENIN	0.510204
24685	PROPHAM	904	ACETANILIDE	0.514286
5641	URETHANE	2551	CARBACHOL CHLORIDE	0.516129
8617	4-(3-INDOLYL)-BUTYRIC ACID	6305	L-TRYPTOPHAN	0.52
31386	DIPHENYL SULFONE	2955	DAPSONE	0.521739
13836	CHLORMEQUAT CHLORIDE	3604	HEXAMETHONIUM DIBROMIDE DIHYDRATE	0.52381
5784	2,5-DICHLOROBENZOIC ACID	3946	LOBENZARIT DISODIUM	0.526316
91694	FENPROPIDIN	54260	AMOROLFINE HYDROCHLORIDE	0.534483
1752	4-N-NONYLPHENOL	7184	BUTYLPARABEN	0.536585
13762	BENZYLDIMETHYLDECYLAMMONIUM CHLORIDE	19667	BEPHENIUM HYDROXYNAPHTHOATE	0.536585
627458	TRICLOSAN-METHYL	5564	TRICLOSAN	0.540541
31242	4-ETHYLPHENOL	448537	DIETHYLSTILBESTROL	0.548387
4937	PROPAZIN	71169	ISAXONINE	0.548387
4284	DEET; N,N-DIETHYL-M-TOLUAMIDE	5497	NIKETHAMIDE	0.560976
79222	6-CHLORONICOTINIC ACID	938	NIACIN	0.5625
86173	DIFENOCONAZOL	441383	TERCONAZOLE	0.564706
802	3-INDOLYLACETIC ACID	6305	L-TRYPTOPHAN	0.565217
5787	2,4-DICHLOROBENZOIC ACID	3946	LOBENZARIT DISODIUM	0.567568
10522	CHLORBENZILAT	2796	CLOFIBRATE	0.577778
8449	2,4-DICHLOROPHENOL	5564	TRICLOSAN	0.580645
7560	FENURON	904	ACETANILIDE	0.580645
91727	FLUTRIAFOL	3365	FLUCONAZOLE	0.596154
1486	2,4-D; 2,4-DICHLOROPHENOXYACETIC ACID	65394	FENCLOFENAC	0.604651
39681	ISOPROTHIOLANE	4006	MALOTILATE	0.611111
3026	DIBUTYL PHTHALATE	7184	BUTYLPARABEN	0.615385
43234	PROPICONAZOLE	441383	TERCONAZOLE	0.617284
173636	IMAZALIL SULFATE	4189	MICONAZOLE	0.619048
1489	2,4-DB; 4-(2,4-DICHLOROPHENOXY)BUTYRIC ACID	65394	FENCLOFENAC	0.622222
93486	PYRIBUTICARB	3936	LIRANAFTATE	0.625
91673	ETACONAZOL	441383	TERCONAZOLE	0.632911
18752	ASULAM	11033	SULFACARBAMIDE	0.641026
5338	SULFAQUINOXALINE	5336	SULFAPYRIDINE	0.651163
6914	2,4,6-TRICHLOROPHENOL	2406	BITHIONOL	0.68
54689800	COUMAFURYL	54676537	ACENOCOUMAROL	0.683333
8434	ETHYLPARABEN	7184	BUTYLPARABEN	0.684211
25429	CARBENDAZIM	4030	MEBENDAZOLE	0.6875
54682651	COUMACHLOR	54676537	ACENOCOUMAROL	0.754386
93365	FENPROPIMORPH	54260	AMOROLFINE HYDROCHLORIDE	0.788462
11650986	EMAMECTIN BENZOATE	6419869	AVERMECTIN B1	0.814815
7175	PROPYLPARABEN	7184	BUTYLPARABEN	0.833333
12296604	NICLOSAMIDE MONOHYDRATE	4477	NICLOSAMIDE	0.93617
6435890	ABAMECTIN	6419869	AVERMECTIN B1	0.974576

[truncated: 14 more sheets: Source Data Figure 3D, Source Data Figure 4B, Source Data Figure 4C, Source Data Figure 4G, Source Data Figure 4H, Source Data Extended Data Fig1B, Source Data Extended Data Fig2A, Source Data Extended Data Fig4B, Source Data Extended Data Fig4D, Source Data Extended Data Fig5C, Source Data Extended Data Fig5D, Source Data Extended Data Fig6A, Source Data Extended Data Fig6C, Source Data Extended Data Fig6D]
